# Supplementary material for: Evolution of the Natural Transformation Protein, ComEC, in Bacteria
Source: Front Microbiol. 2018 Dec 12;9:2980. doi: 10.3389/fmicb.2018.02980 (PMC6299819; doi:10.3389/fmicb.2018.02980)
Supplement: TABLE S2 — Taxonomic and domain presence/absence data for CDCPs predicted from 5,574 complete bacterial proteomes/genomes. A total of eight domains (including Competence) were observed among all of the identified CDCPs. The abundance of each domain was recorded in their corresponding columns, with zero indicating the absence of a domain in a CDCP, and non-zero values indicating the number of occurrences of a domain in a protein. Each row of the table represents a unique combination of a CDCP (if identified) and a bacterial strain that carries the protein. The columns included the protein accession number (if present), protein length, genome assembly identifier from the NCBI RefSeq database (O’Leary et al., 2016), and the taxonomy assignments from the NCBI Taxonomy databases (Sayers et al., 2009). For the strains in which no CDCP was identified, the domain profiles were filled with all zeros for each domain. In the one case where two CDCPs were identified in one strain (NCBI assembly GCF_001484605.1), two entries/rows were included with the same NCBI assembly identifier mapped to the two different CDCP protein identifiers. [file Table_2.xlsx]

## Sheet: domain_code.blast_30cov.tsv
Assembly_ID	Taxa_ID	Seq_Length	Seq_ID	Strain	Species	Genus	Family	Order	Class	Phylum	Kingdom	Abhydrolase_5	Abhydrolase_6	Competence	DUF4131	Lactamase_B	Lactamase_B_2	Lactamase_B_3	SLBB	blastn
GCF_000022565.1	240015	902	WP_015897645.1	Acidobacterium capsulatum ATCC 51196, strain=ATCC 51196	Acidobacterium capsulatum	Acidobacterium	Acidobacteriaceae	Acidobacteriales	Acidobacteriia	Acidobacteria	Bacteria	0	0	1	1	0	0	0	0	1
GCF_000014005.1	204669	868	WP_011520947.1	Candidatus Koribacter versatilis Ellin345, strain=Ellin345	Candidatus Koribacter versatilis	Candidatus Koribacter	Acidobacteriaceae	Acidobacteriales	Acidobacteriia	Acidobacteria	Bacteria	0	0	1	1	0	0	0	0	1
GCF_000178955.2	682795	898	WP_014267772.1	Granulicella mallensis MP5ACTX8, strain=MP5ACTX8	Granulicella mallensis	Granulicella	Acidobacteriaceae	Acidobacteriales	Acidobacteriia	Acidobacteria	Bacteria	0	0	1	1	0	0	0	0	1
GCF_000178975.2	1198114	864	WP_013581806.1	Granulicella tundricola MP5ACTX9, strain=MP5ACTX9	Granulicella tundricola	Granulicella	Acidobacteriaceae	Acidobacteriales	Acidobacteriia	Acidobacteria	Bacteria	0	0	1	1	0	0	0	0	1
GCF_000265425.1	926566	926	WP_014784901.1	Terriglobus roseus DSM 18391, strain=DSM 18391	Terriglobus roseus	Terriglobus	Acidobacteriaceae	Acidobacteriales	Acidobacteriia	Acidobacteria	Bacteria	0	0	1	1	1	0	0	0	1
GCF_000179915.2	401053	925	WP_013567087.1	Terriglobus saanensis SP1PR4, strain=SP1PR4	Terriglobus saanensis	Terriglobus	Acidobacteriaceae	Acidobacteriales	Acidobacteriia	Acidobacteria	Bacteria	0	0	1	1	0	0	0	0	1
GCF_000226295.1	981222	892	WP_014100179.1	Chloracidobacterium thermophilum B, strain=B	Chloracidobacterium thermophilum	Chloracidobacterium			Blastocatellia	Acidobacteria	Bacteria	0	0	1	1	1	0	0	0	1
GCF_000014905.1	234267	820	WP_041858471.1	Candidatus Solibacter usitatus Ellin6076, strain=Ellin6076	Candidatus Solibacter usitatus	Candidatus Solibacter	Solibacteraceae	Solibacterales	Solibacteres	Acidobacteria	Bacteria	0	0	1	1	1	0	0	0	1
GCF_000023265.1	525909	N/A	N/A	Acidimicrobium ferrooxidans DSM 10331, strain=DSM 10331	Acidimicrobium ferrooxidans	Acidimicrobium	Acidimicrobiaceae	Acidimicrobiales	Acidimicrobiia	Actinobacteria	Bacteria	0	0	0	0	0	0	0	0	0
GCF_000348785.1	1313172	498	WP_041298184.1	Ilumatobacter coccineus YM16-304, strain=YM16-304	Ilumatobacter coccineus	Ilumatobacter	Acidimicrobiaceae	Acidimicrobiales	Acidimicrobiia	Actinobacteria	Bacteria	0	0	1	0	0	0	0	0	1
GCF_000015025.1	351607	559	WP_011719610.1	Acidothermus cellulolyticus 11B, strain=11B; ATCC 43068	Acidothermus cellulolyticus	Acidothermus	Acidothermaceae	Acidothermales	Actinobacteria	Actinobacteria	Bacteria	0	0	1	0	0	0	0	0	1
GCF_001262055.1	52773	507	WP_050695789.1	Actinomyces meyeri, strain=W712	Actinomyces meyeri	Actinomyces	Actinomycetaceae	Actinomycetales	Actinobacteria	Actinobacteria	Bacteria	0	0	1	0	0	0	0	0	1
GCF_001553935.1	544580	N/A	N/A	Actinomyces oris, strain=T14V	Actinomyces oris	Actinomyces	Actinomycetaceae	Actinomycetales	Actinobacteria	Actinobacteria	Bacteria	0	0	0	0	0	0	0	0	0
GCF_001553565.1	111015	562	WP_067943541.1	Actinomyces radicidentis, strain=CCUG 36733	Actinomyces radicidentis	Actinomyces	Actinomycetaceae	Actinomycetales	Actinobacteria	Actinobacteria	Bacteria	0	0	1	1	0	0	0	0	1
GCF_001278845.1	712122	N/A	N/A	Actinomyces sp. oral taxon 414, strain=F0588	Actinomyces sp. oral taxon 414	Actinomyces	Actinomycetaceae	Actinomycetales	Actinobacteria	Actinobacteria	Bacteria	0	0	0	0	0	0	0	0	0
GCF_000724605.1	59505	N/A	N/A	Actinotignum schaalii, strain=CCUG 27420	Actinotignum schaalii	Actinotignum	Actinomycetaceae	Actinomycetales	Actinobacteria	Actinobacteria	Bacteria	0	0	0	0	0	0	0	0	0
GCF_000092365.1	644284	476	WP_013170212.1	Arcanobacterium haemolyticum DSM 20595, strain=DSM 20595	Arcanobacterium haemolyticum	Arcanobacterium	Actinomycetaceae	Actinomycetales	Actinobacteria	Actinobacteria	Bacteria	0	0	1	1	0	0	0	0	1
GCF_000196535.1	548479	613	WP_049776696.1	Mobiluncus curtisii ATCC 43063, strain=ATCC 43063	Mobiluncus curtisii	Mobiluncus	Actinomycetaceae	Actinomycetales	Actinobacteria	Actinobacteria	Bacteria	0	0	1	0	0	0	0	0	1
GCF_000816065.1	1435056	716	WP_039662233.1	Trueperella pyogenes TP8, strain=TP8	Trueperella pyogenes	Trueperella	Actinomycetaceae	Actinomycetales	Actinobacteria	Actinobacteria	Bacteria	0	0	1	1	1	0	0	0	1
GCF_001281085.1	1661	716	WP_039662233.1	Trueperella pyogenes, strain=2012CQ-ZSH	Trueperella pyogenes	Trueperella	Actinomycetaceae	Actinomycetales	Actinobacteria	Actinobacteria	Bacteria	0	0	1	1	1	0	0	0	1
GCF_000612055.1	1661	716	WP_025295984.1	Trueperella pyogenes, strain=TP6375	Trueperella pyogenes	Trueperella	Actinomycetaceae	Actinomycetales	Actinobacteria	Actinobacteria	Bacteria	0	0	1	1	1	0	0	0	1
GCF_001263395.1	1437605	655	WP_033503454.1	Bifidobacterium actinocoloniiforme DSM 22766, strain=DSM 22766	Bifidobacterium actinocoloniiforme	Bifidobacterium	Bifidobacteriaceae	Bifidobacteriales	Actinobacteria	Actinobacteria	Bacteria	0	0	1	0	0	0	0	0	1
GCF_000010425.1	367928	570	WP_011743227.1	Bifidobacterium adolescentis ATCC 15703, strain=ATCC 15703	Bifidobacterium adolescentis	Bifidobacterium	Bifidobacteriaceae	Bifidobacteriales	Actinobacteria	Actinobacteria	Bacteria	0	0	1	0	0	0	0	0	1
GCF_000737885.1	1680	570	WP_038444487.1	Bifidobacterium adolescentis, strain=22L	Bifidobacterium adolescentis	Bifidobacterium	Bifidobacteriaceae	Bifidobacteriales	Actinobacteria	Actinobacteria	Bacteria	0	0	1	0	0	0	0	0	1
GCF_000817995.1	1680	570	WP_039775187.1	Bifidobacterium adolescentis, strain=BB23	Bifidobacterium adolescentis	Bifidobacterium	Bifidobacteriaceae	Bifidobacteriales	Actinobacteria	Actinobacteria	Bacteria	0	0	1	0	0	0	0	0	1
GCF_001025155.1	518635	641	WP_050754775.1	Bifidobacterium angulatum DSM 20098 = JCM 7096, strain=JCM 7096	Bifidobacterium angulatum	Bifidobacterium	Bifidobacteriaceae	Bifidobacteriales	Actinobacteria	Actinobacteria	Bacteria	0	0	1	0	0	0	0	0	1
GCF_000966445.2	1683	641	WP_052946467.1	Bifidobacterium angulatum, strain=GT102	Bifidobacterium angulatum	Bifidobacterium	Bifidobacteriaceae	Bifidobacteriales	Actinobacteria	Actinobacteria	Bacteria	0	0	1	0	0	0	0	0	1
GCF_000817045.1	28025	588	WP_004218037.1	Bifidobacterium animalis	Bifidobacterium animalis	Bifidobacterium	Bifidobacteriaceae	Bifidobacteriales	Actinobacteria	Actinobacteria	Bacteria	0	0	1	0	0	0	0	0	1
GCF_000260715.1	703613	588	WP_041776992.1	Bifidobacterium animalis subsp. animalis ATCC 25527, strain=ATCC 25527	Bifidobacterium animalis	Bifidobacterium	Bifidobacteriaceae	Bifidobacteriales	Actinobacteria	Actinobacteria	Bacteria	0	0	1	0	0	0	0	0	1
GCF_001688645.1	302912	588	WP_065523879.1	Bifidobacterium animalis subsp. animalis, strain=YL2	Bifidobacterium animalis	Bifidobacterium	Bifidobacteriaceae	Bifidobacteriales	Actinobacteria	Actinobacteria	Bacteria	0	0	1	0	0	0	0	0	1
GCF_000021425.1	442563	588	WP_004218037.1	Bifidobacterium animalis subsp. lactis AD011, strain=AD011	Bifidobacterium animalis	Bifidobacterium	Bifidobacteriaceae	Bifidobacteriales	Actinobacteria	Actinobacteria	Bacteria	0	0	1	0	0	0	0	0	1
GCF_000471945.1	1167629	588	WP_004218037.1	Bifidobacterium animalis subsp. lactis ATCC 27673, strain=ATCC 27673	Bifidobacterium animalis	Bifidobacterium	Bifidobacteriaceae	Bifidobacteriales	Actinobacteria	Actinobacteria	Bacteria	0	0	1	0	0	0	0	0	1
GCF_000277325.1	1168290	588	WP_004218037.1	Bifidobacterium animalis subsp. lactis B420, strain=B420	Bifidobacterium animalis	Bifidobacterium	Bifidobacteriaceae	Bifidobacteriales	Actinobacteria	Actinobacteria	Bacteria	0	0	1	0	0	0	0	0	1
GCF_000025245.1	552531	588	WP_004218037.1	Bifidobacterium animalis subsp. lactis BB-12, strain=BB-12	Bifidobacterium animalis	Bifidobacterium	Bifidobacteriaceae	Bifidobacteriales	Actinobacteria	Actinobacteria	Bacteria	0	0	1	0	0	0	0	0	1
GCF_000277345.1	742729	588	WP_004218037.1	Bifidobacterium animalis subsp. lactis Bi-07, strain=Bi-07	Bifidobacterium animalis	Bifidobacterium	Bifidobacteriaceae	Bifidobacteriales	Actinobacteria	Actinobacteria	Bacteria	0	0	1	0	0	0	0	0	1
GCF_000022705.1	580050	588	WP_004218037.1	Bifidobacterium animalis subsp. lactis Bl-04, strain=Bl-04; ATCC SD5219	Bifidobacterium animalis	Bifidobacterium	Bifidobacteriaceae	Bifidobacteriales	Actinobacteria	Actinobacteria	Bacteria	0	0	1	0	0	0	0	0	1
GCF_000414215.1	1281781	588	WP_004218037.1	Bifidobacterium animalis subsp. lactis Bl12, strain=Bl12	Bifidobacterium animalis	Bifidobacterium	Bifidobacteriaceae	Bifidobacteriales	Actinobacteria	Actinobacteria	Bacteria	0	0	1	0	0	0	0	0	1
GCF_000224965.2	1075106	588	WP_004218037.1	Bifidobacterium animalis subsp. lactis BLC1, strain=BLC1	Bifidobacterium animalis	Bifidobacterium	Bifidobacteriaceae	Bifidobacteriales	Actinobacteria	Actinobacteria	Bacteria	0	0	1	0	0	0	0	0	1
GCF_000220885.1	1042403	588	WP_004218037.1	Bifidobacterium animalis subsp. lactis CNCM I-2494, strain=CNCM I-2494	Bifidobacterium animalis	Bifidobacterium	Bifidobacteriaceae	Bifidobacteriales	Actinobacteria	Actinobacteria	Bacteria	0	0	1	0	0	0	0	0	1
GCF_000022965.1	555970	588	WP_004218037.1	Bifidobacterium animalis subsp. lactis DSM 10140, strain=DSM 10140	Bifidobacterium animalis	Bifidobacterium	Bifidobacteriaceae	Bifidobacteriales	Actinobacteria	Actinobacteria	Bacteria	0	0	1	0	0	0	0	0	1
GCF_000816205.1	1316911	588	WP_004218037.1	Bifidobacterium animalis subsp. lactis KLDS2.0603, strain=KLDS 2.0603	Bifidobacterium animalis	Bifidobacterium	Bifidobacteriaceae	Bifidobacteriales	Actinobacteria	Actinobacteria	Bacteria	0	0	1	0	0	0	0	0	1
GCF_000092765.1	573236	588	WP_004218037.1	Bifidobacterium animalis subsp. lactis V9, strain=V9	Bifidobacterium animalis	Bifidobacterium	Bifidobacteriaceae	Bifidobacteriales	Actinobacteria	Actinobacteria	Bacteria	0	0	1	0	0	0	0	0	1
GCF_000818055.1	302911	588	WP_004218037.1	Bifidobacterium animalis subsp. lactis, strain=BF052	Bifidobacterium animalis	Bifidobacterium	Bifidobacteriaceae	Bifidobacteriales	Actinobacteria	Actinobacteria	Bacteria	0	0	1	0	0	0	0	0	1
GCF_000695895.1	28025	588	WP_004218037.1	Bifidobacterium animalis, strain=RH	Bifidobacterium animalis	Bifidobacterium	Bifidobacteriaceae	Bifidobacteriales	Actinobacteria	Actinobacteria	Bacteria	0	0	1	0	0	0	0	0	1
GCF_000304215.1	1147128	432	WP_052309341.1	Bifidobacterium asteroides PRL2011, strain=PRL2011	Bifidobacterium asteroides	Bifidobacterium	Bifidobacteriaceae	Bifidobacteriales	Actinobacteria	Actinobacteria	Bacteria	0	0	1	0	0	0	0	0	1
GCF_001025135.1	500634	689	WP_033510259.1	Bifidobacterium bifidum ATCC 29521 = JCM 1255 = DSM 20456, strain=JCM 1255	Bifidobacterium bifidum	Bifidobacterium	Bifidobacteriaceae	Bifidobacteriales	Actinobacteria	Actinobacteria	Bacteria	0	0	1	0	0	0	0	0	1
GCF_000265095.1	484020	689	WP_017143433.1	Bifidobacterium bifidum BGN4, strain=BGN4	Bifidobacterium bifidum	Bifidobacterium	Bifidobacteriaceae	Bifidobacteriales	Actinobacteria	Actinobacteria	Bacteria	0	0	1	0	0	0	0	0	1
GCF_000165905.1	702459	689	YP_003971186.1	Bifidobacterium bifidum PRL2010, strain=PRL2010	Bifidobacterium bifidum	Bifidobacterium	Bifidobacteriaceae	Bifidobacteriales	Actinobacteria	Actinobacteria	Bacteria	0	0	1	0	0	0	0	0	1
GCF_000164965.1	883062	689	WP_013363529.1	Bifidobacterium bifidum S17, strain=S17	Bifidobacterium bifidum	Bifidobacterium	Bifidobacteriaceae	Bifidobacteriales	Actinobacteria	Actinobacteria	Bacteria	0	0	1	0	0	0	0	0	1
GCF_001281345.1	1681	689	WP_017143433.1	Bifidobacterium bifidum, strain=BF3	Bifidobacterium bifidum	Bifidobacterium	Bifidobacteriaceae	Bifidobacteriales	Actinobacteria	Actinobacteria	Bacteria	0	0	1	0	0	0	0	0	1
GCF_000568955.1	1385938	568	WP_025299857.1	Bifidobacterium breve 12L, strain=12L	Bifidobacterium breve	Bifidobacterium	Bifidobacteriaceae	Bifidobacteriales	Actinobacteria	Actinobacteria	Bacteria	0	0	1	0	0	0	0	0	1
GCF_000569055.1	1385942	568	WP_025332302.1	Bifidobacterium breve 689b, strain=689b	Bifidobacterium breve	Bifidobacterium	Bifidobacteriaceae	Bifidobacteriales	Actinobacteria	Actinobacteria	Bacteria	0	0	1	0	0	0	0	0	1
GCF_000213865.1	866777	568	WP_014483687.1	Bifidobacterium breve ACS-071-V-Sch8b, strain=ACS-071-V-Sch8b	Bifidobacterium breve	Bifidobacterium	Bifidobacteriaceae	Bifidobacteriales	Actinobacteria	Actinobacteria	Bacteria	0	0	1	0	0	0	0	0	1
GCF_001025175.1	518634	568	WP_003829533.1	Bifidobacterium breve DSM 20213 = JCM 1192, strain=JCM 1192	Bifidobacterium breve	Bifidobacterium	Bifidobacteriaceae	Bifidobacteriales	Actinobacteria	Actinobacteria	Bacteria	0	0	1	0	0	0	0	0	1
GCF_000568975.1	1385939	568	WP_025299857.1	Bifidobacterium breve JCM 7017, strain=JCM 7017	Bifidobacterium breve	Bifidobacterium	Bifidobacteriaceae	Bifidobacteriales	Actinobacteria	Actinobacteria	Bacteria	0	0	1	0	0	0	0	0	1
GCF_000569015.1	1385940	568	WP_025221758.1	Bifidobacterium breve JCM 7019, strain=JCM 7019	Bifidobacterium breve	Bifidobacterium	Bifidobacteriaceae	Bifidobacteriales	Actinobacteria	Actinobacteria	Bacteria	0	0	1	0	0	0	0	0	1
GCF_000569035.1	1385941	568	WP_025263014.1	Bifidobacterium breve NCFB 2258, strain=NCFB 2258	Bifidobacterium breve	Bifidobacterium	Bifidobacteriaceae	Bifidobacteriales	Actinobacteria	Actinobacteria	Bacteria	0	0	1	0	0	0	0	0	1
GCF_000569075.1	936351	568	WP_025299857.1	Bifidobacterium breve S27, strain=S27	Bifidobacterium breve	Bifidobacterium	Bifidobacteriaceae	Bifidobacteriales	Actinobacteria	Actinobacteria	Bacteria	0	0	1	0	0	0	0	0	1
GCF_000220135.1	326426	568	WP_015438873.1	Bifidobacterium breve UCC2003, strain=UCC2003	Bifidobacterium breve	Bifidobacterium	Bifidobacteriaceae	Bifidobacteriales	Actinobacteria	Actinobacteria	Bacteria	0	0	1	0	0	0	0	0	1
GCF_001281425.1	1685	568	WP_052790834.1	Bifidobacterium breve, strain=BR3	Bifidobacterium breve	Bifidobacterium	Bifidobacteriaceae	Bifidobacteriales	Actinobacteria	Actinobacteria	Bacteria	0	0	1	0	0	0	0	0	1
GCF_001025195.1	566552	583	WP_003834888.1	Bifidobacterium catenulatum DSM 16992 = JCM 1194 = LMG 11043, strain=JCM 1194	Bifidobacterium catenulatum	Bifidobacterium	Bifidobacteriaceae	Bifidobacteriales	Actinobacteria	Actinobacteria	Bacteria	0	0	1	0	0	0	0	0	1
GCF_000737865.1	1687	523	WP_051875633.1	Bifidobacterium coryneforme, strain=LMG18911	Bifidobacterium coryneforme	Bifidobacterium	Bifidobacteriaceae	Bifidobacteriales	Actinobacteria	Actinobacteria	Bacteria	0	0	1	0	0	0	0	0	1
GCF_000024445.1	401473	573	WP_033488964.1	Bifidobacterium dentium Bd1, strain=Bd1	Bifidobacterium dentium	Bifidobacterium	Bifidobacteriaceae	Bifidobacteriales	Actinobacteria	Actinobacteria	Bacteria	0	0	1	0	0	0	0	0	1
GCF_001042595.1	1150423	573	WP_033488964.1	Bifidobacterium dentium JCM 1195 = DSM 20436, strain=JCM 1195	Bifidobacterium dentium	Bifidobacterium	Bifidobacteriaceae	Bifidobacteriales	Actinobacteria	Actinobacteria	Bacteria	0	0	1	0	0	0	0	0	1
GCF_000706765.1	1341694	523	WP_052108708.1	Bifidobacterium indicum LMG 11587 = DSM 20214	Bifidobacterium indicum	Bifidobacterium	Bifidobacteriaceae	Bifidobacteriales	Actinobacteria	Actinobacteria	Bacteria	0	0	1	0	0	0	0	0	1
GCF_001042615.1	1150460	583	WP_033501240.1	Bifidobacterium kashiwanohense JCM 15439 = DSM 21854, strain=JCM 15439	Bifidobacterium kashiwanohense	Bifidobacterium	Bifidobacteriaceae	Bifidobacteriales	Actinobacteria	Actinobacteria	Bacteria	0	0	1	0	0	0	0	0	1
GCF_000800455.1	1447716	580	WP_039198263.1	Bifidobacterium kashiwanohense PV20-2, strain=PV20-2	Bifidobacterium kashiwanohense	Bifidobacterium	Bifidobacteriaceae	Bifidobacteriales	Actinobacteria	Actinobacteria	Bacteria	0	0	1	0	0	0	0	0	1
GCF_000008945.1	205913	584	WP_041920893.1	Bifidobacterium longum DJO10A, strain=DJO10A	Bifidobacterium longum	Bifidobacterium	Bifidobacteriaceae	Bifidobacteriales	Actinobacteria	Actinobacteria	Bacteria	0	0	1	0	0	0	0	0	1
GCF_000007525.1	206672	562	NP_696611.1	Bifidobacterium longum NCC2705, strain=NCC2705	Bifidobacterium longum	Bifidobacterium	Bifidobacteriaceae	Bifidobacteriales	Actinobacteria	Actinobacteria	Bacteria	0	0	1	0	0	0	0	0	1
GCF_000196575.1	565040	584	WP_032737769.1	Bifidobacterium longum subsp. infantis 157F, strain=157F	Bifidobacterium longum	Bifidobacterium	Bifidobacteriaceae	Bifidobacteriales	Actinobacteria	Actinobacteria	Bacteria	0	0	1	0	0	0	0	0	1
GCF_000020425.1	391904	584	WP_012577373.1	Bifidobacterium longum subsp. infantis ATCC 15697 = JCM 1222 = DSM 20088, strain=ATCC 15697	Bifidobacterium longum	Bifidobacterium	Bifidobacteriaceae	Bifidobacteriales	Actinobacteria	Actinobacteria	Bacteria	0	0	1	0	0	0	0	0	1
GCF_000269965.1	391904	584	WP_012577373.1	Bifidobacterium longum subsp. infantis ATCC 15697 = JCM 1222 = DSM 20088, strain=JCM 1222	Bifidobacterium longum	Bifidobacterium	Bifidobacteriaceae	Bifidobacteriales	Actinobacteria	Actinobacteria	Bacteria	0	0	1	0	0	0	0	0	1
GCF_001281305.1	1682	584	WP_060620955.1	Bifidobacterium longum subsp. infantis, strain=BT1	Bifidobacterium longum	Bifidobacterium	Bifidobacteriaceae	Bifidobacteriales	Actinobacteria	Actinobacteria	Bacteria	0	0	1	0	0	0	0	0	1
GCF_000166315.1	890402	584	WP_013410814.1	Bifidobacterium longum subsp. longum BBMN68, strain=BBMN68	Bifidobacterium longum	Bifidobacterium	Bifidobacteriaceae	Bifidobacteriales	Actinobacteria	Actinobacteria	Bacteria	0	0	1	0	0	0	0	0	1
GCF_000772485.1	1300227	446	WP_014485583.1	Bifidobacterium longum subsp. longum GT15, strain=GT15	Bifidobacterium longum	Bifidobacterium	Bifidobacteriaceae	Bifidobacteriales	Actinobacteria	Actinobacteria	Bacteria	0	0	1	0	0	0	0	0	1
GCF_000196555.1	565042	584	WP_016507697.1	Bifidobacterium longum subsp. longum JCM 1217, strain=JCM 1217	Bifidobacterium longum	Bifidobacterium	Bifidobacteriaceae	Bifidobacteriales	Actinobacteria	Actinobacteria	Bacteria	0	0	1	0	0	0	0	0	1
GCF_000092325.1	759350	584	WP_038425954.1	Bifidobacterium longum subsp. longum JDM301, strain=JDM301	Bifidobacterium longum	Bifidobacterium	Bifidobacteriaceae	Bifidobacteriales	Actinobacteria	Actinobacteria	Bacteria	0	0	1	0	0	0	0	0	1
GCF_000219455.1	1035817	584	WP_041473708.1	Bifidobacterium longum subsp. longum KACC 91563, strain=KACC 91563	Bifidobacterium longum	Bifidobacterium	Bifidobacteriaceae	Bifidobacteriales	Actinobacteria	Actinobacteria	Bacteria	0	0	1	0	0	0	0	0	1
GCF_001725985.1	1679	584	WP_013410814.1	Bifidobacterium longum subsp. longum, strain=AH1206	Bifidobacterium longum	Bifidobacterium	Bifidobacteriaceae	Bifidobacteriales	Actinobacteria	Actinobacteria	Bacteria	0	0	1	0	0	0	0	0	1
GCF_001446275.1	1679	584	WP_013410814.1	Bifidobacterium longum subsp. longum, strain=CCUG30698	Bifidobacterium longum	Bifidobacterium	Bifidobacteriaceae	Bifidobacteriales	Actinobacteria	Actinobacteria	Bacteria	0	0	1	0	0	0	0	0	1
GCF_001446255.1	1679	584	WP_058062640.1	Bifidobacterium longum subsp. longum, strain=NCIMB8809	Bifidobacterium longum	Bifidobacterium	Bifidobacteriaceae	Bifidobacteriales	Actinobacteria	Actinobacteria	Bacteria	0	0	1	0	0	0	0	0	1
GCF_000829295.1	216816	584	WP_013410814.1	Bifidobacterium longum, strain=105-A	Bifidobacterium longum	Bifidobacterium	Bifidobacteriaceae	Bifidobacteriales	Actinobacteria	Actinobacteria	Bacteria	0	0	1	0	0	0	0	0	1
GCF_001719085.1	216816	584	WP_013410814.1	Bifidobacterium longum, strain=35624	Bifidobacterium longum	Bifidobacterium	Bifidobacteriaceae	Bifidobacteriales	Actinobacteria	Actinobacteria	Bacteria	0	0	1	0	0	0	0	0	1
GCF_001293145.1	216816	584	WP_058062640.1	Bifidobacterium longum, strain=BG7	Bifidobacterium longum	Bifidobacterium	Bifidobacteriaceae	Bifidobacteriales	Actinobacteria	Actinobacteria	Bacteria	0	0	1	0	0	0	0	0	1
GCF_000730205.1	216816	584	WP_038425954.1	Bifidobacterium longum, strain=BXY01	Bifidobacterium longum	Bifidobacterium	Bifidobacteriaceae	Bifidobacteriales	Actinobacteria	Actinobacteria	Bacteria	0	0	1	0	0	0	0	0	1
GCF_001025215.1	547043	583	WP_004221991.1	Bifidobacterium pseudocatenulatum DSM 20438 = JCM 1200 = LMG 10505, strain=JCM 1200	Bifidobacterium pseudocatenulatum	Bifidobacterium	Bifidobacteriaceae	Bifidobacteriales	Actinobacteria	Actinobacteria	Bacteria	0	0	1	1	0	0	0	0	1
GCF_000800475.2	1447715	564	WP_052177266.1	Bifidobacterium pseudolongum PV8-2, strain=PV8-2	Bifidobacterium pseudolongum	Bifidobacterium	Bifidobacteriaceae	Bifidobacteriales	Actinobacteria	Actinobacteria	Bacteria	0	0	1	0	0	0	0	0	1
GCF_001042635.1	1150461	588	WP_033519381.1	Bifidobacterium scardovii JCM 12489 = DSM 13734, strain=JCM 12489	Bifidobacterium scardovii	Bifidobacterium	Bifidobacteriaceae	Bifidobacteriales	Actinobacteria	Actinobacteria	Bacteria	0	0	1	0	0	0	0	0	1
GCF_000347695.1	1254439	627	WP_015451235.1	Bifidobacterium thermophilum RBL67, strain=RBL67	Bifidobacterium thermophilum	Bifidobacterium	Bifidobacteriaceae	Bifidobacteriales	Actinobacteria	Actinobacteria	Bacteria	0	0	1	0	0	0	0	0	1
GCF_000025205.1	553190	562	WP_012914284.1	Gardnerella vaginalis 409-05, strain=409-05	Gardnerella vaginalis	Gardnerella	Bifidobacteriaceae	Bifidobacteriales	Actinobacteria	Actinobacteria	Bacteria	0	0	1	0	0	0	0	0	1
GCF_001042655.1	585528	607	WP_013399574.1	Gardnerella vaginalis ATCC 14018 = JCM 11026, strain=JCM 11026	Gardnerella vaginalis	Gardnerella	Bifidobacteriaceae	Bifidobacteriales	Actinobacteria	Actinobacteria	Bacteria	0	0	1	0	0	0	0	0	1
GCF_000159155.2	525284	607	YP_003985840.1	Gardnerella vaginalis ATCC 14019, strain=ATCC 14019	Gardnerella vaginalis	Gardnerella	Bifidobacteriaceae	Bifidobacteriales	Actinobacteria	Actinobacteria	Bacteria	0	0	1	0	0	0	0	0	1
GCF_000213955.1	1009464	607	WP_014554617.1	Gardnerella vaginalis HMP9231, strain=HMP9231	Gardnerella vaginalis	Gardnerella	Bifidobacteriaceae	Bifidobacteriales	Actinobacteria	Actinobacteria	Bacteria	0	0	1	0	0	0	0	0	1
GCF_001042675.1	864564	597	WP_006290537.1	Parascardovia denticolens DSM 10105 = JCM 12538, strain=JCM 12538	Parascardovia denticolens	Parascardovia	Bifidobacteriaceae	Bifidobacteriales	Actinobacteria	Actinobacteria	Bacteria	0	0	1	0	0	0	0	0	1
GCF_001042695.1	1150468	562	WP_006293838.1	Scardovia inopinata JCM 12537, strain=JCM 12537	Scardovia inopinata	Scardovia	Bifidobacteriaceae	Bifidobacteriales	Actinobacteria	Actinobacteria	Bacteria	0	0	1	0	0	0	0	0	1
GCF_000024025.1	479433	516	WP_015795635.1	Catenulispora acidiphila DSM 44928, strain=DSM 44928	Catenulispora acidiphila	Catenulispora	Catenulisporaceae	Catenulisporales	Actinobacteria	Actinobacteria	Bacteria	0	0	1	0	0	0	0	0	1
GCF_001683055.1	1232385	554	WP_003859335.1	[Brevibacterium] flavum ZL-1, strain=ZL-1	[Brevibacterium] flavum	Corynebacterium	Corynebacteriaceae	Corynebacteriales	Actinobacteria	Actinobacteria	Bacteria	0	0	1	0	0	0	0	0	1
GCF_000987865.1	92706	554	WP_003859335.1	[Brevibacterium] flavum, strain=ATCC 15168	[Brevibacterium] flavum	Corynebacterium	Corynebacteriaceae	Corynebacteriales	Actinobacteria	Actinobacteria	Bacteria	0	0	1	0	0	0	0	0	1
GCF_000590555.1	1348662	N/A	N/A	Corynebacterium argentoratense DSM 44202, strain=DSM 44202	Corynebacterium argentoratense	Corynebacterium	Corynebacteriaceae	Corynebacteriales	Actinobacteria	Actinobacteria	Bacteria	0	0	0	0	0	0	0	0	0
GCF_000732945.1	191610	N/A	N/A	Corynebacterium atypicum, strain=R2070	Corynebacterium atypicum	Corynebacterium	Corynebacteriaceae	Corynebacteriales	Actinobacteria	Actinobacteria	Bacteria	0	0	0	0	0	0	0	0	0
GCF_000022905.1	548476	416	WP_010190862.1	Corynebacterium aurimucosum ATCC 700975	Corynebacterium aurimucosum	Corynebacterium	Corynebacteriaceae	Corynebacteriales	Actinobacteria	Actinobacteria	Bacteria	0	0	1	0	0	0	0	0	1
GCF_000344785.1	1121353	550	WP_015651843.1	Corynebacterium callunae DSM 20147, strain=DSM 20147	Corynebacterium callunae	Corynebacterium	Corynebacteriaceae	Corynebacteriales	Actinobacteria	Actinobacteria	Bacteria	0	0	1	0	0	0	0	0	1
GCF_000980815.1	161896	472	WP_035107366.1	Corynebacterium camporealensis, strain=DSM 44610	Corynebacterium camporealensis	Corynebacterium	Corynebacteriaceae	Corynebacteriales	Actinobacteria	Actinobacteria	Bacteria	0	0	1	0	0	0	0	0	1
GCF_000550785.1	1285583	538	WP_025387235.1	Corynebacterium casei LMG S-19264, strain=LMG S-19264	Corynebacterium casei	Corynebacterium	Corynebacteriaceae	Corynebacteriales	Actinobacteria	Actinobacteria	Bacteria	0	0	1	0	0	0	0	0	1
GCF_001643015.1	1652495	554	WP_066567226.1	Corynebacterium crudilactis, strain=JZ16	Corynebacterium crudilactis	Corynebacterium	Corynebacteriaceae	Corynebacteriales	Actinobacteria	Actinobacteria	Bacteria	0	0	1	0	0	0	0	0	1
GCF_001277995.1	931089	564	WP_053545441.1	Corynebacterium deserti GIMN1.010, strain=GIMN1.010	Corynebacterium deserti	Corynebacterium	Corynebacteriaceae	Corynebacteriales	Actinobacteria	Actinobacteria	Bacteria	0	0	1	0	0	0	0	0	1
GCF_000241895.1	698966	557	WP_014302219.1	Corynebacterium diphtheriae 241, strain=241	Corynebacterium diphtheriae	Corynebacterium	Corynebacteriaceae	Corynebacteriales	Actinobacteria	Actinobacteria	Bacteria	0	0	1	0	0	0	0	0	1
GCF_000241875.1	698962	557	WP_014316976.1	Corynebacterium diphtheriae 31A, strain=31A	Corynebacterium diphtheriae	Corynebacterium	Corynebacteriaceae	Corynebacteriales	Actinobacteria	Actinobacteria	Bacteria	0	0	1	0	0	0	0	0	1
GCF_000241935.1	698973	557	WP_014318060.1	Corynebacterium diphtheriae BH8, strain=BH8	Corynebacterium diphtheriae	Corynebacterium	Corynebacteriaceae	Corynebacteriales	Actinobacteria	Actinobacteria	Bacteria	0	0	1	0	0	0	0	0	1
GCF_000255175.1	698963	557	WP_014319251.1	Corynebacterium diphtheriae C7 (beta), strain=C7 (beta)	Corynebacterium diphtheriae	Corynebacterium	Corynebacteriaceae	Corynebacteriales	Actinobacteria	Actinobacteria	Bacteria	0	0	1	0	0	0	0	0	1
GCF_000255215.1	698965	557	WP_014307177.1	Corynebacterium diphtheriae CDCE 8392, strain=CDCE 8392	Corynebacterium diphtheriae	Corynebacterium	Corynebacteriaceae	Corynebacteriales	Actinobacteria	Actinobacteria	Bacteria	0	0	1	0	0	0	0	0	1
GCF_000255235.1	698967	557	WP_014302219.1	Corynebacterium diphtheriae HC01, strain=HC01	Corynebacterium diphtheriae	Corynebacterium	Corynebacteriaceae	Corynebacteriales	Actinobacteria	Actinobacteria	Bacteria	0	0	1	0	0	0	0	0	1
GCF_000255155.1	698968	557	WP_014320341.1	Corynebacterium diphtheriae HC02, strain=HC02	Corynebacterium diphtheriae	Corynebacterium	Corynebacteriaceae	Corynebacteriales	Actinobacteria	Actinobacteria	Bacteria	0	0	1	0	0	0	0	0	1
GCF_000242775.1	698969	557	WP_014308591.1	Corynebacterium diphtheriae HC03, strain=HC03	Corynebacterium diphtheriae	Corynebacterium	Corynebacteriaceae	Corynebacteriales	Actinobacteria	Actinobacteria	Bacteria	0	0	1	0	0	0	0	0	1
GCF_000255195.1	698970	557	WP_014308591.1	Corynebacterium diphtheriae HC04, strain=HC04	Corynebacterium diphtheriae	Corynebacterium	Corynebacteriaceae	Corynebacteriales	Actinobacteria	Actinobacteria	Bacteria	0	0	1	0	0	0	0	0	1
GCF_000241915.1	698972	557	WP_014303737.1	Corynebacterium diphtheriae INCA 402, strain=INCA 402	Corynebacterium diphtheriae	Corynebacterium	Corynebacteriaceae	Corynebacteriales	Actinobacteria	Actinobacteria	Bacteria	0	0	1	0	0	0	0	0	1
GCF_000195815.1	257309	557	WP_010935322.1	Corynebacterium diphtheriae NCTC 13129, strain=NCTC 13129	Corynebacterium diphtheriae	Corynebacterium	Corynebacteriaceae	Corynebacteriales	Actinobacteria	Actinobacteria	Bacteria	0	0	1	0	0	0	0	0	1
GCF_000255275.1	698964	557	WP_014310711.1	Corynebacterium diphtheriae PW8, strain=PW8	Corynebacterium diphtheriae	Corynebacterium	Corynebacteriaceae	Corynebacteriales	Actinobacteria	Actinobacteria	Bacteria	0	0	1	0	0	0	0	0	1
GCF_000255255.1	698971	557	WP_014311472.1	Corynebacterium diphtheriae VA01, strain=VA01	Corynebacterium diphtheriae	Corynebacterium	Corynebacteriaceae	Corynebacteriales	Actinobacteria	Actinobacteria	Bacteria	0	0	1	0	0	0	0	0	1
GCF_001457455.1	1717	557	WP_014319251.1	Corynebacterium diphtheriae, strain=NCTC11397; NCTC11397	Corynebacterium diphtheriae	Corynebacterium	Corynebacteriaceae	Corynebacteriales	Actinobacteria	Actinobacteria	Bacteria	0	0	1	0	0	0	0	0	1
GCF_000767055.1	558173	547	WP_018020685.1	Corynebacterium doosanense CAU 212 = DSM 45436, strain=CAU 212(T)	Corynebacterium doosanense	Corynebacterium	Corynebacteriaceae	Corynebacteriales	Actinobacteria	Actinobacteria	Bacteria	0	0	1	0	0	0	0	0	1
GCF_000011305.1	196164	548	WP_006768255.1	Corynebacterium efficiens YS-314	Corynebacterium efficiens	Corynebacterium	Corynebacteriaceae	Corynebacteriales	Actinobacteria	Actinobacteria	Bacteria	0	0	1	0	0	0	0	0	1
GCF_001021025.1	1050174	465	WP_052843490.1	Corynebacterium epidermidicanis, strain=DSM 45586	Corynebacterium epidermidicanis	Corynebacterium	Corynebacteriaceae	Corynebacteriales	Actinobacteria	Actinobacteria	Bacteria	0	0	1	0	0	0	0	0	1
GCF_000525655.1	1451189	544	WP_052337523.1	Corynebacterium falsenii DSM 44353, strain=BL 8171	Corynebacterium falsenii	Corynebacterium	Corynebacteriaceae	Corynebacteriales	Actinobacteria	Actinobacteria	Bacteria	0	0	1	0	0	0	0	0	1
GCF_000011325.1	196627	554	NP_601548.1	Corynebacterium glutamicum ATCC 13032, strain=ATCC 13032	Corynebacterium glutamicum	Corynebacterium	Corynebacteriaceae	Corynebacteriales	Actinobacteria	Actinobacteria	Bacteria	0	0	1	0	0	0	0	0	1
GCF_000196335.1	196627	554	WP_011015058.1	Corynebacterium glutamicum ATCC 13032, strain=DSM 20300 = ATCC 13032	Corynebacterium glutamicum	Corynebacterium	Corynebacteriaceae	Corynebacteriales	Actinobacteria	Actinobacteria	Bacteria	0	0	1	0	0	0	0	0	1
GCF_000382905.1	1204414	554	WP_011015058.1	Corynebacterium glutamicum K051, strain=ATCC 13032 substr. K051	Corynebacterium glutamicum	Corynebacterium	Corynebacteriaceae	Corynebacteriales	Actinobacteria	Actinobacteria	Bacteria	0	0	1	0	0	0	0	0	1
GCF_000445015.1	1310161	554	WP_011015058.1	Corynebacterium glutamicum MB001, strain=MB001	Corynebacterium glutamicum	Corynebacterium	Corynebacteriaceae	Corynebacteriales	Actinobacteria	Actinobacteria	Bacteria	0	0	1	0	0	0	0	0	1
GCF_000010225.1	340322	554	WP_011897685.1	Corynebacterium glutamicum R, strain=R	Corynebacterium glutamicum	Corynebacterium	Corynebacteriaceae	Corynebacteriales	Actinobacteria	Actinobacteria	Bacteria	0	0	1	0	0	0	0	0	1
GCF_000404145.1	1232381	554	WP_004567694.1	Corynebacterium glutamicum SCgG1, strain=SCgG1	Corynebacterium glutamicum	Corynebacterium	Corynebacteriaceae	Corynebacteriales	Actinobacteria	Actinobacteria	Bacteria	0	0	1	0	0	0	0	0	1
GCF_000404185.1	1232383	554	WP_004567694.1	Corynebacterium glutamicum SCgG2, strain=SCgG2	Corynebacterium glutamicum	Corynebacterium	Corynebacteriaceae	Corynebacteriales	Actinobacteria	Actinobacteria	Bacteria	0	0	1	0	0	0	0	0	1
GCF_001683115.1	1232384	554	WP_003859335.1	Corynebacterium glutamicum ZL-6, strain=ZL-6	Corynebacterium glutamicum	Corynebacterium	Corynebacteriaceae	Corynebacteriales	Actinobacteria	Actinobacteria	Bacteria	0	0	1	0	0	0	0	0	1
GCF_000742735.1	1718	554	WP_038585144.1	Corynebacterium glutamicum, strain=AR1	Corynebacterium glutamicum	Corynebacterium	Corynebacteriaceae	Corynebacteriales	Actinobacteria	Actinobacteria	Bacteria	0	0	1	0	0	0	0	0	1
GCF_001687645.1	1718	554	WP_003859335.1	Corynebacterium glutamicum, strain=ATCC 13869	Corynebacterium glutamicum	Corynebacterium	Corynebacteriaceae	Corynebacteriales	Actinobacteria	Actinobacteria	Bacteria	0	0	1	0	0	0	0	0	1
GCF_000742715.1	1718	554	WP_038585144.1	Corynebacterium glutamicum, strain=ATCC 21831	Corynebacterium glutamicum	Corynebacterium	Corynebacteriaceae	Corynebacteriales	Actinobacteria	Actinobacteria	Bacteria	0	0	1	0	0	0	0	0	1
GCF_000828015.1	1718	554	WP_040967726.1	Corynebacterium glutamicum, strain=B253	Corynebacterium glutamicum	Corynebacterium	Corynebacteriaceae	Corynebacteriales	Actinobacteria	Actinobacteria	Bacteria	0	0	1	0	0	0	0	0	1
GCF_001447865.1	1718	554	WP_003859335.1	Corynebacterium glutamicum, strain=CP	Corynebacterium glutamicum	Corynebacterium	Corynebacteriaceae	Corynebacteriales	Actinobacteria	Actinobacteria	Bacteria	0	0	1	0	0	0	0	0	1
GCF_001518935.2	1718	554	WP_059289664.1	Corynebacterium glutamicum, strain=USDA-ARS-USMARC-56828	Corynebacterium glutamicum	Corynebacterium	Corynebacteriaceae	Corynebacteriales	Actinobacteria	Actinobacteria	Bacteria	0	0	1	0	0	0	0	0	1
GCF_001643035.1	1718	554	WP_063967656.1	Corynebacterium glutamicum, strain=YI	Corynebacterium glutamicum	Corynebacterium	Corynebacteriaceae	Corynebacteriales	Actinobacteria	Actinobacteria	Bacteria	0	0	1	0	0	0	0	0	1
GCF_000626675.1	1404245	701	WP_052540110.1	Corynebacterium glyciniphilum AJ 3170, strain=AJ 3170	Corynebacterium glyciniphilum	Corynebacterium	Corynebacteriaceae	Corynebacteriales	Actinobacteria	Actinobacteria	Bacteria	0	0	1	0	0	0	0	0	1
GCF_000341345.1	1121362	553	WP_015401592.1	Corynebacterium halotolerans YIM 70093 = DSM 44683, strain=YIM 70093 = DSM 44683	Corynebacterium halotolerans	Corynebacterium	Corynebacteriaceae	Corynebacteriales	Actinobacteria	Actinobacteria	Bacteria	0	0	1	0	0	0	0	0	1
GCF_000819445.1	1223515	532	WP_040086468.1	Corynebacterium humireducens NBRC 106098 = DSM 45392, strain=DSM 45392	Corynebacterium humireducens	Corynebacterium	Corynebacteriaceae	Corynebacteriales	Actinobacteria	Actinobacteria	Bacteria	0	0	1	0	0	0	0	0	1
GCF_000739455.1	156978	546	WP_038591989.1	Corynebacterium imitans, strain=DSM 44264	Corynebacterium imitans	Corynebacterium	Corynebacteriaceae	Corynebacteriales	Actinobacteria	Actinobacteria	Bacteria	0	0	1	0	0	0	0	0	1
GCF_000006605.1	306537	616	WP_011273227.1	Corynebacterium jeikeium K411, strain=K411 = NCTC 11915	Corynebacterium jeikeium	Corynebacterium	Corynebacteriaceae	Corynebacteriales	Actinobacteria	Actinobacteria	Bacteria	0	0	1	0	0	0	0	0	1
GCF_000023145.1	645127	875	WP_052292380.1	Corynebacterium kroppenstedtii DSM 44385, strain=DSM 44385	Corynebacterium kroppenstedtii	Corynebacterium	Corynebacteriaceae	Corynebacteriales	Actinobacteria	Actinobacteria	Bacteria	0	0	1	0	0	0	0	0	1
GCF_000980835.1	35755	538	WP_046439029.1	Corynebacterium kutscheri, strain=DSM 20755	Corynebacterium kutscheri	Corynebacterium	Corynebacteriaceae	Corynebacteriales	Actinobacteria	Actinobacteria	Bacteria	0	0	1	0	0	0	0	0	1
GCF_001274895.1	1408189	N/A	N/A	Corynebacterium lactis RW2-5, strain=RW2-5	Corynebacterium lactis	Corynebacterium	Corynebacteriaceae	Corynebacteriales	Actinobacteria	Actinobacteria	Bacteria	0	0	0	0	0	0	0	0	0
GCF_000835165.1	1224162	546	WP_042621910.1	Corynebacterium marinum DSM 44953, strain=DSM 44953	Corynebacterium marinum	Corynebacterium	Corynebacteriaceae	Corynebacteriales	Actinobacteria	Actinobacteria	Bacteria	0	0	1	0	0	0	0	0	1
GCF_000442645.1	1224163	546	WP_020935400.1	Corynebacterium maris DSM 45190, strain=DSM 45190	Corynebacterium maris	Corynebacterium	Corynebacteriaceae	Corynebacteriales	Actinobacteria	Actinobacteria	Bacteria	0	0	1	0	0	0	0	0	1
GCF_001020985.1	571915	571	WP_052844721.1	Corynebacterium mustelae, strain=DSM 45274	Corynebacterium mustelae	Corynebacterium	Corynebacteriaceae	Corynebacteriales	Actinobacteria	Actinobacteria	Bacteria	0	0	1	0	0	0	0	0	1
GCF_000233735.1	1087454	555	WP_041478295.1	Corynebacterium pseudotuberculosis 1/06-A, strain=1/06-A	Corynebacterium pseudotuberculosis	Corynebacterium	Corynebacteriaceae	Corynebacteriales	Actinobacteria	Actinobacteria	Bacteria	0	0	1	0	0	0	0	0	1
GCF_000144935.1	679896	555	WP_013242434.1	Corynebacterium pseudotuberculosis 1002, strain=1002	Corynebacterium pseudotuberculosis	Corynebacterium	Corynebacteriaceae	Corynebacteriales	Actinobacteria	Actinobacteria	Bacteria	0	0	1	0	0	0	0	0	1
GCF_000263755.4	1168865	555	WP_014523522.1	Corynebacterium pseudotuberculosis 258, strain=258	Corynebacterium pseudotuberculosis	Corynebacterium	Corynebacteriaceae	Corynebacteriales	Actinobacteria	Actinobacteria	Bacteria	0	0	1	0	0	0	0	0	1
GCF_000258385.1	1089446	555	WP_014401323.1	Corynebacterium pseudotuberculosis 267, strain=267	Corynebacterium pseudotuberculosis	Corynebacterium	Corynebacteriaceae	Corynebacteriales	Actinobacteria	Actinobacteria	Bacteria	0	0	1	0	0	0	0	0	1
GCF_000241855.1	1087452	555	WP_013242434.1	Corynebacterium pseudotuberculosis 3/99-5, strain=3/99-5	Corynebacterium pseudotuberculosis	Corynebacterium	Corynebacteriaceae	Corynebacteriales	Actinobacteria	Actinobacteria	Bacteria	0	0	1	0	0	0	0	0	1
GCF_000259155.3	1087451	555	WP_048653447.1	Corynebacterium pseudotuberculosis 31, strain=31	Corynebacterium pseudotuberculosis	Corynebacterium	Corynebacteriaceae	Corynebacteriales	Actinobacteria	Actinobacteria	Bacteria	0	0	1	0	0	0	0	0	1
GCF_000248375.1	1074485	556	WP_014367445.1	Corynebacterium pseudotuberculosis 316, strain=316	Corynebacterium pseudotuberculosis	Corynebacterium	Corynebacteriaceae	Corynebacteriales	Actinobacteria	Actinobacteria	Bacteria	0	0	1	0	0	0	0	0	1
GCF_000227175.1	1087453	555	WP_014401323.1	Corynebacterium pseudotuberculosis 42/02-A, strain=42/02-A	Corynebacterium pseudotuberculosis	Corynebacterium	Corynebacteriaceae	Corynebacteriales	Actinobacteria	Actinobacteria	Bacteria	0	0	1	0	0	0	0	0	1
GCF_000144675.1	681645	555	WP_014401323.1	Corynebacterium pseudotuberculosis C231, strain=C231	Corynebacterium pseudotuberculosis	Corynebacterium	Corynebacteriaceae	Corynebacteriales	Actinobacteria	Actinobacteria	Bacteria	0	0	1	0	0	0	0	0	1
GCF_000227605.1	935697	555	WP_014523522.1	Corynebacterium pseudotuberculosis CIP 52.97, strain=CIP 52.97	Corynebacterium pseudotuberculosis	Corynebacterium	Corynebacteriaceae	Corynebacteriales	Actinobacteria	Actinobacteria	Bacteria	0	0	1	0	0	0	0	0	1
GCF_000265545.1	1161911	N/A	N/A	Corynebacterium pseudotuberculosis Cp162, strain=Cp162	Corynebacterium pseudotuberculosis	Corynebacterium	Corynebacteriaceae	Corynebacteriales	Actinobacteria	Actinobacteria	Bacteria	0	0	0	0	0	0	0	0	1
GCF_000143705.1	765874	555	WP_013242434.1	Corynebacterium pseudotuberculosis FRC41, strain=FRC41	Corynebacterium pseudotuberculosis	Corynebacterium	Corynebacteriaceae	Corynebacteriales	Actinobacteria	Actinobacteria	Bacteria	0	0	1	0	0	0	0	0	1
GCF_000152065.1	889513	555	WP_014401323.1	Corynebacterium pseudotuberculosis I19, strain=I19	Corynebacterium pseudotuberculosis	Corynebacterium	Corynebacteriaceae	Corynebacteriales	Actinobacteria	Actinobacteria	Bacteria	0	0	1	0	0	0	0	0	1
GCF_000255935.1	1117942	555	WP_014401323.1	Corynebacterium pseudotuberculosis P54B96, strain=P54B96	Corynebacterium pseudotuberculosis	Corynebacterium	Corynebacteriaceae	Corynebacteriales	Actinobacteria	Actinobacteria	Bacteria	0	0	1	0	0	0	0	0	1
GCF_000221625.1	935298	555	WP_014401323.1	Corynebacterium pseudotuberculosis PAT10, strain=PAT10	Corynebacterium pseudotuberculosis	Corynebacterium	Corynebacteriaceae	Corynebacteriales	Actinobacteria	Actinobacteria	Bacteria	0	0	1	0	0	0	0	0	1
GCF_001433475.1	1719	555	WP_013242434.1	Corynebacterium pseudotuberculosis, strain=1002B	Corynebacterium pseudotuberculosis	Corynebacterium	Corynebacteriaceae	Corynebacteriales	Actinobacteria	Actinobacteria	Bacteria	0	0	1	0	0	0	0	0	1
GCF_001017615.1	1719	555	WP_013242434.1	Corynebacterium pseudotuberculosis, strain=12C	Corynebacterium pseudotuberculosis	Corynebacterium	Corynebacteriaceae	Corynebacteriales	Actinobacteria	Actinobacteria	Bacteria	0	0	1	0	0	0	0	0	1
GCF_000972805.1	1719	555	WP_014401323.1	Corynebacterium pseudotuberculosis, strain=226	Corynebacterium pseudotuberculosis	Corynebacterium	Corynebacteriaceae	Corynebacteriales	Actinobacteria	Actinobacteria	Bacteria	0	0	1	0	0	0	0	0	1
GCF_001047215.1	1719	N/A	N/A	Corynebacterium pseudotuberculosis, strain=262	Corynebacterium pseudotuberculosis	Corynebacterium	Corynebacteriaceae	Corynebacteriales	Actinobacteria	Actinobacteria	Bacteria	0	0	0	0	0	0	0	0	1
GCF_001026945.1	1719	555	WP_014401323.1	Corynebacterium pseudotuberculosis, strain=29156	Corynebacterium pseudotuberculosis	Corynebacterium	Corynebacteriaceae	Corynebacteriales	Actinobacteria	Actinobacteria	Bacteria	0	0	1	0	0	0	0	0	1
GCF_000730365.1	1719	555	WP_013242434.1	Corynebacterium pseudotuberculosis, strain=48252	Corynebacterium pseudotuberculosis	Corynebacterium	Corynebacteriaceae	Corynebacteriales	Actinobacteria	Actinobacteria	Bacteria	0	0	1	0	0	0	0	0	1
GCF_001682275.1	1719	555	WP_013242434.1	Corynebacterium pseudotuberculosis, strain=Cp13	Corynebacterium pseudotuberculosis	Corynebacterium	Corynebacteriaceae	Corynebacteriales	Actinobacteria	Actinobacteria	Bacteria	0	0	1	0	0	0	0	0	1
GCF_000730405.1	1719	555	WP_013242434.1	Corynebacterium pseudotuberculosis, strain=CS_10	Corynebacterium pseudotuberculosis	Corynebacterium	Corynebacteriaceae	Corynebacteriales	Actinobacteria	Actinobacteria	Bacteria	0	0	1	0	0	0	0	0	1
GCF_001186445.1	1719	555	WP_014523522.1	Corynebacterium pseudotuberculosis, strain=E19	Corynebacterium pseudotuberculosis	Corynebacterium	Corynebacteriaceae	Corynebacteriales	Actinobacteria	Actinobacteria	Bacteria	0	0	1	0	0	0	0	0	1
GCF_001653295.1	1719	555	WP_058832385.1	Corynebacterium pseudotuberculosis, strain=E55	Corynebacterium pseudotuberculosis	Corynebacterium	Corynebacteriaceae	Corynebacteriales	Actinobacteria	Actinobacteria	Bacteria	0	0	1	0	0	0	0	0	1
GCF_001481755.1	1719	555	WP_058832385.1	Corynebacterium pseudotuberculosis, strain=E56	Corynebacterium pseudotuberculosis	Corynebacterium	Corynebacteriaceae	Corynebacteriales	Actinobacteria	Actinobacteria	Bacteria	0	0	1	0	0	0	0	0	1
GCF_000730445.1	1719	555	WP_013242434.1	Corynebacterium pseudotuberculosis, strain=Ft_2193/67	Corynebacterium pseudotuberculosis	Corynebacterium	Corynebacteriaceae	Corynebacteriales	Actinobacteria	Actinobacteria	Bacteria	0	0	1	0	0	0	0	0	1
GCF_001579825.1	1719	556	WP_014367445.1	Corynebacterium pseudotuberculosis, strain=MB11	Corynebacterium pseudotuberculosis	Corynebacterium	Corynebacteriaceae	Corynebacteriales	Actinobacteria	Actinobacteria	Bacteria	0	0	1	0	0	0	0	0	1
GCF_001579865.1	1719	556	WP_014367445.1	Corynebacterium pseudotuberculosis, strain=MB14	Corynebacterium pseudotuberculosis	Corynebacterium	Corynebacteriaceae	Corynebacteriales	Actinobacteria	Actinobacteria	Bacteria	0	0	1	0	0	0	0	0	1
GCF_001579885.1	1719	556	WP_014367445.1	Corynebacterium pseudotuberculosis, strain=MB30	Corynebacterium pseudotuberculosis	Corynebacterium	Corynebacteriaceae	Corynebacteriales	Actinobacteria	Actinobacteria	Bacteria	0	0	1	0	0	0	0	0	1
GCF_001579925.1	1719	556	WP_014367445.1	Corynebacterium pseudotuberculosis, strain=MB66	Corynebacterium pseudotuberculosis	Corynebacterium	Corynebacteriaceae	Corynebacteriales	Actinobacteria	Actinobacteria	Bacteria	0	0	1	0	0	0	0	0	1
GCF_001481675.1	1719	555	WP_014401323.1	Corynebacterium pseudotuberculosis, strain=MEX25	Corynebacterium pseudotuberculosis	Corynebacterium	Corynebacteriaceae	Corynebacteriales	Actinobacteria	Actinobacteria	Bacteria	0	0	1	0	0	0	0	0	1
GCF_001653315.1	1719	N/A	N/A	Corynebacterium pseudotuberculosis, strain=MEX9	Corynebacterium pseudotuberculosis	Corynebacterium	Corynebacteriaceae	Corynebacteriales	Actinobacteria	Actinobacteria	Bacteria	0	0	0	0	0	0	0	0	1
GCF_001447295.1	1719	555	WP_058093463.1	Corynebacterium pseudotuberculosis, strain=N1	Corynebacterium pseudotuberculosis	Corynebacterium	Corynebacteriaceae	Corynebacteriales	Actinobacteria	Actinobacteria	Bacteria	0	0	1	0	0	0	0	0	1
GCF_001456175.1	1719	555	WP_058093463.1	Corynebacterium pseudotuberculosis, strain=PA01	Corynebacterium pseudotuberculosis	Corynebacterium	Corynebacteriaceae	Corynebacteriales	Actinobacteria	Actinobacteria	Bacteria	0	0	1	0	0	0	0	0	1
GCF_001663495.1	1719	555	WP_013242434.1	Corynebacterium pseudotuberculosis, strain=PA02	Corynebacterium pseudotuberculosis	Corynebacterium	Corynebacteriaceae	Corynebacteriales	Actinobacteria	Actinobacteria	Bacteria	0	0	1	0	0	0	0	0	1
GCF_001481715.1	1719	555	WP_013242434.1	Corynebacterium pseudotuberculosis, strain=PO222/4-1	Corynebacterium pseudotuberculosis	Corynebacterium	Corynebacteriaceae	Corynebacteriales	Actinobacteria	Actinobacteria	Bacteria	0	0	1	0	0	0	0	0	1
GCF_001298505.1	1719	N/A	N/A	Corynebacterium pseudotuberculosis, strain=PO269-5	Corynebacterium pseudotuberculosis	Corynebacterium	Corynebacteriaceae	Corynebacteriales	Actinobacteria	Actinobacteria	Bacteria	0	0	0	0	0	0	0	0	1
GCF_001682255.1	1719	555	WP_013242434.1	Corynebacterium pseudotuberculosis, strain=T1	Corynebacterium pseudotuberculosis	Corynebacterium	Corynebacteriaceae	Corynebacteriales	Actinobacteria	Actinobacteria	Bacteria	0	0	1	0	0	0	0	0	1
GCF_000814865.1	1719	555	WP_013242434.1	Corynebacterium pseudotuberculosis, strain=VD57	Corynebacterium pseudotuberculosis	Corynebacterium	Corynebacteriaceae	Corynebacteriales	Actinobacteria	Actinobacteria	Bacteria	0	0	1	0	0	0	0	0	1
GCF_000177535.2	662755	705	WP_042378887.1	Corynebacterium resistens DSM 45100, strain=DSM 45100	Corynebacterium resistens	Corynebacterium	Corynebacteriaceae	Corynebacteriales	Actinobacteria	Actinobacteria	Bacteria	0	0	1	0	0	0	0	0	1
GCF_001586215.1	146827	483	WP_062037869.1	Corynebacterium simulans, strain=PES1	Corynebacterium simulans	Corynebacterium	Corynebacteriaceae	Corynebacteriales	Actinobacteria	Actinobacteria	Bacteria	0	0	1	0	0	0	0	0	1
GCF_001586235.1	146827	483	WP_062043600.1	Corynebacterium simulans, strain=Wattiau	Corynebacterium simulans	Corynebacterium	Corynebacteriaceae	Corynebacteriales	Actinobacteria	Actinobacteria	Bacteria	0	0	1	0	0	0	0	0	1
GCF_000833575.1	161899	416	WP_042531941.1	Corynebacterium singulare, strain=IBS B52218	Corynebacterium singulare	Corynebacterium	Corynebacteriaceae	Corynebacteriales	Actinobacteria	Actinobacteria	Bacteria	0	0	1	0	0	0	0	0	1
GCF_000755185.1	1487956	666	WP_038628135.1	Corynebacterium sp. ATCC 6931, strain=ATCC 6931	Corynebacterium sp. ATCC 6931	Corynebacterium	Corynebacteriaceae	Corynebacteriales	Actinobacteria	Actinobacteria	Bacteria	0	0	1	0	0	0	0	0	1
GCF_001767255.1	702967	544	WP_070362052.1	Corynebacterium sp. NML98-0116, strain=NML98-0116	Corynebacterium sp. NML98-0116	Corynebacterium	Corynebacteriaceae	Corynebacteriales	Actinobacteria	Actinobacteria	Bacteria	0	0	1	0	0	0	0	0	1
GCF_001561975.1	1705	535	WP_066792793.1	Corynebacterium stationis, strain=ATCC 6872	Corynebacterium stationis	Corynebacterium	Corynebacteriaceae	Corynebacteriales	Actinobacteria	Actinobacteria	Bacteria	0	0	1	0	0	0	0	0	1
GCF_000418365.1	1200352	697	WP_020440745.1	Corynebacterium terpenotabidum Y-11, strain=Y-11	Corynebacterium terpenotabidum	Corynebacterium	Corynebacteriaceae	Corynebacteriales	Actinobacteria	Actinobacteria	Bacteria	0	0	1	0	0	0	0	0	1
GCF_001021045.1	136857	546	WP_047253575.1	Corynebacterium testudinoris, strain=DSM 44614	Corynebacterium testudinoris	Corynebacterium	Corynebacteriaceae	Corynebacteriales	Actinobacteria	Actinobacteria	Bacteria	0	0	1	0	0	0	0	0	1
GCF_000968945.1	65058	557	WP_046096190.1	Corynebacterium ulcerans	Corynebacterium ulcerans	Corynebacterium	Corynebacteriaceae	Corynebacteriales	Actinobacteria	Actinobacteria	Bacteria	0	0	1	0	0	0	0	0	1
GCF_000306825.1	996634	557	WP_013912083.1	Corynebacterium ulcerans 0102, strain=0102	Corynebacterium ulcerans	Corynebacterium	Corynebacteriaceae	Corynebacteriales	Actinobacteria	Actinobacteria	Bacteria	0	0	1	0	0	0	0	0	1
GCF_000215645.1	945711	557	WP_014526111.1	Corynebacterium ulcerans 809, strain=809	Corynebacterium ulcerans	Corynebacterium	Corynebacteriaceae	Corynebacteriales	Actinobacteria	Actinobacteria	Bacteria	0	0	1	0	0	0	0	0	1
GCF_000215665.1	945712	557	WP_013912083.1	Corynebacterium ulcerans BR-AD22, strain=BR-AD22	Corynebacterium ulcerans	Corynebacterium	Corynebacteriaceae	Corynebacteriales	Actinobacteria	Actinobacteria	Bacteria	0	0	1	0	0	0	0	0	1
GCF_000767685.1	1006579	557	WP_038620728.1	Corynebacterium ulcerans FRC11, strain=FRC11	Corynebacterium ulcerans	Corynebacterium	Corynebacteriaceae	Corynebacteriales	Actinobacteria	Actinobacteria	Bacteria	0	0	1	0	0	0	0	0	1
GCF_000499805.2	1408268	557	WP_029974888.1	Corynebacterium ulcerans FRC58, strain=FRC58	Corynebacterium ulcerans	Corynebacterium	Corynebacteriaceae	Corynebacteriales	Actinobacteria	Actinobacteria	Bacteria	0	0	1	0	0	0	0	0	1
GCF_000769635.1	65058	557	WP_029974888.1	Corynebacterium ulcerans, strain=05146	Corynebacterium ulcerans	Corynebacterium	Corynebacteriaceae	Corynebacteriales	Actinobacteria	Actinobacteria	Bacteria	0	0	1	0	0	0	0	0	1
GCF_001281445.1	65058	557	WP_038619087.1	Corynebacterium ulcerans, strain=131001	Corynebacterium ulcerans	Corynebacterium	Corynebacteriaceae	Corynebacteriales	Actinobacteria	Actinobacteria	Bacteria	0	0	1	0	0	0	0	0	1
GCF_000767645.1	65058	557	WP_029974888.1	Corynebacterium ulcerans, strain=210931	Corynebacterium ulcerans	Corynebacterium	Corynebacteriaceae	Corynebacteriales	Actinobacteria	Actinobacteria	Bacteria	0	0	1	0	0	0	0	0	1
GCF_000767415.1	65058	557	WP_038619087.1	Corynebacterium ulcerans, strain=210932	Corynebacterium ulcerans	Corynebacterium	Corynebacteriaceae	Corynebacteriales	Actinobacteria	Actinobacteria	Bacteria	0	0	1	0	0	0	0	0	1
GCF_000069945.1	504474	735	WP_012360606.1	Corynebacterium urealyticum DSM 7109, strain=DSM 7109	Corynebacterium urealyticum	Corynebacterium	Corynebacteriaceae	Corynebacteriales	Actinobacteria	Actinobacteria	Bacteria	0	0	1	0	0	0	0	0	1
GCF_000338095.1	1267754	735	WP_015381786.1	Corynebacterium urealyticum DSM 7111, strain=DSM 7111	Corynebacterium urealyticum	Corynebacterium	Corynebacteriaceae	Corynebacteriales	Actinobacteria	Actinobacteria	Bacteria	0	0	1	0	0	0	0	0	1
GCF_000747315.1	401472	523	WP_038612741.1	Corynebacterium ureicelerivorans, strain=IMMIB RIV-2301	Corynebacterium ureicelerivorans	Corynebacterium	Corynebacteriaceae	Corynebacteriales	Actinobacteria	Actinobacteria	Bacteria	0	0	1	0	0	0	0	0	1
GCF_001021065.1	1072256	466	WP_047259994.1	Corynebacterium uterequi, strain=DSM 45634	Corynebacterium uterequi	Corynebacterium	Corynebacteriaceae	Corynebacteriales	Actinobacteria	Actinobacteria	Bacteria	0	0	1	0	0	0	0	0	1
GCF_000179395.2	858619	930	WP_014009474.1	Corynebacterium variabile DSM 44702, strain=DSM 44702	Corynebacterium variabile	Corynebacterium	Corynebacteriaceae	Corynebacteriales	Actinobacteria	Actinobacteria	Bacteria	0	0	1	0	0	0	0	1	1
GCF_000550805.1	1224164	470	WP_025253354.1	Corynebacterium vitaeruminis DSM 20294, strain=DSM 20294	Corynebacterium vitaeruminis	Corynebacterium	Corynebacteriaceae	Corynebacteriales	Actinobacteria	Actinobacteria	Bacteria	0	0	1	0	0	0	0	0	1
GCF_000024785.1	526226	N/A	N/A	Gordonia bronchialis DSM 43247, strain=DSM 43247	Gordonia bronchialis	Gordonia	Gordoniaceae	Corynebacteriales	Actinobacteria	Actinobacteria	Bacteria	0	0	0	0	0	0	0	0	1
GCF_000247715.1	1112204	512	WP_014360492.1	Gordonia polyisoprenivorans VH2, strain=VH2	Gordonia polyisoprenivorans	Gordonia	Gordoniaceae	Corynebacteriales	Actinobacteria	Actinobacteria	Bacteria	0	0	1	0	0	0	0	0	1
GCF_000143885.2	337191	465	WP_014927463.1	Gordonia sp. KTR9, strain=KTR9	Gordonia sp. KTR9	Gordonia	Gordoniaceae	Corynebacteriales	Actinobacteria	Actinobacteria	Bacteria	0	0	1	0	0	0	0	0	1
GCF_001305675.1	1136941	497	WP_062393450.1	Gordonia sp. QH-11, strain=QH-11	Gordonia sp. QH-11	Gordonia	Gordoniaceae	Corynebacteriales	Actinobacteria	Actinobacteria	Bacteria	0	0	1	0	0	0	0	0	1
GCF_001698225.1	2055	465	WP_004023075.1	Gordonia terrae, strain=3612	Gordonia terrae	Gordonia	Gordoniaceae	Corynebacteriales	Actinobacteria	Actinobacteria	Bacteria	0	0	1	0	0	0	0	0	1
GCF_000214175.1	443218	808	WP_013805945.1	Hoyosella subflava DQS3-9A1, strain=DQS3-9A1	Hoyosella subflava	Hoyosella	Mycobacteriaceae	Corynebacteriales	Actinobacteria	Actinobacteria	Bacteria	0	0	1	1	0	0	0	0	1
GCF_000069185.1	36809	505	YP_001702366.1	Mycobacterium abscessus	Mycobacterium abscessus	Mycobacterium	Mycobacteriaceae	Corynebacteriales	Actinobacteria	Actinobacteria	Bacteria	0	0	1	1	0	0	0	0	1
GCF_000770175.1	1185650	503	WP_005116369.1	Mycobacterium abscessus subsp. abscessus	Mycobacterium abscessus	Mycobacterium	Mycobacteriaceae	Corynebacteriales	Actinobacteria	Actinobacteria	Bacteria	0	0	1	0	0	0	0	0	1
GCF_000770215.1	1185650	503	WP_005116369.1	Mycobacterium abscessus subsp. abscessus	Mycobacterium abscessus	Mycobacterium	Mycobacteriaceae	Corynebacteriales	Actinobacteria	Actinobacteria	Bacteria	0	0	1	0	0	0	0	0	1
GCF_000758385.1	1299325	505	WP_005087550.1	Mycobacterium abscessus subsp. bolletii 103, strain=103	Mycobacterium abscessus	Mycobacterium	Mycobacteriaceae	Corynebacteriales	Actinobacteria	Actinobacteria	Bacteria	0	0	1	1	0	0	0	0	1
GCF_000445035.1	1303024	503	WP_016891533.1	Mycobacterium abscessus subsp. bolletii 50594, strain=50594	Mycobacterium abscessus	Mycobacterium	Mycobacteriaceae	Corynebacteriales	Actinobacteria	Actinobacteria	Bacteria	0	0	1	0	0	0	0	0	1
GCF_000497265.2	1001714	503	WP_005116369.1	Mycobacterium abscessus subsp. bolletii CCUG 48898 = JCM 15300	Mycobacterium abscessus	Mycobacterium	Mycobacteriaceae	Corynebacteriales	Actinobacteria	Actinobacteria	Bacteria	0	0	1	0	0	0	0	0	1
GCF_000277775.2	1198627	503	WP_005116369.1	Mycobacterium abscessus subsp. bolletii str. GO 06, strain=GO 06	Mycobacterium abscessus	Mycobacterium	Mycobacteriaceae	Corynebacteriales	Actinobacteria	Actinobacteria	Bacteria	0	0	1	0	0	0	0	0	1
GCF_000758405.1	319705	505	WP_005087550.1	Mycobacterium abscessus subsp. bolletii, strain=MA 1948	Mycobacterium abscessus	Mycobacterium	Mycobacteriaceae	Corynebacteriales	Actinobacteria	Actinobacteria	Bacteria	0	0	1	1	0	0	0	0	1
GCF_000770125.1	319705	505	WP_005087550.1	Mycobacterium abscessus subsp. bolletii, strain=MC1518	Mycobacterium abscessus	Mycobacterium	Mycobacteriaceae	Corynebacteriales	Actinobacteria	Actinobacteria	Bacteria	0	0	1	1	0	0	0	0	1
GCF_000758225.1	319705	503	WP_005105276.1	Mycobacterium abscessus subsp. bolletii, strain=MM1513	Mycobacterium abscessus	Mycobacterium	Mycobacteriaceae	Corynebacteriales	Actinobacteria	Actinobacteria	Bacteria	0	0	1	0	0	0	0	0	1
GCF_001050395.1	1132508	505	WP_005084960.1	Mycobacterium abscessus UC22, strain=UC22	Mycobacterium abscessus	Mycobacterium	Mycobacteriaceae	Corynebacteriales	Actinobacteria	Actinobacteria	Bacteria	0	0	1	1	0	0	0	0	1
GCF_001606195.1	36809	505	WP_062878781.1	Mycobacterium abscessus, strain=FLAC003	Mycobacterium abscessus	Mycobacterium	Mycobacteriaceae	Corynebacteriales	Actinobacteria	Actinobacteria	Bacteria	0	0	1	0	0	0	0	0	1
GCF_001606215.1	36809	503	WP_005116369.1	Mycobacterium abscessus, strain=FLAC004	Mycobacterium abscessus	Mycobacterium	Mycobacteriaceae	Corynebacteriales	Actinobacteria	Actinobacteria	Bacteria	0	0	1	0	0	0	0	0	1
GCF_001606235.1	36809	503	WP_005116369.1	Mycobacterium abscessus, strain=FLAC005	Mycobacterium abscessus	Mycobacterium	Mycobacteriaceae	Corynebacteriales	Actinobacteria	Actinobacteria	Bacteria	0	0	1	0	0	0	0	0	1
GCF_001677095.1	36809	505	WP_005084960.1	Mycobacterium abscessus, strain=FLAC006	Mycobacterium abscessus	Mycobacterium	Mycobacteriaceae	Corynebacteriales	Actinobacteria	Actinobacteria	Bacteria	0	0	1	1	0	0	0	0	1
GCF_001606255.1	36809	503	WP_005116369.1	Mycobacterium abscessus, strain=FLAC007	Mycobacterium abscessus	Mycobacterium	Mycobacteriaceae	Corynebacteriales	Actinobacteria	Actinobacteria	Bacteria	0	0	1	0	0	0	0	0	1
GCF_001606275.1	36809	503	WP_005116369.1	Mycobacterium abscessus, strain=FLAC008	Mycobacterium abscessus	Mycobacterium	Mycobacteriaceae	Corynebacteriales	Actinobacteria	Actinobacteria	Bacteria	0	0	1	0	0	0	0	0	1
GCF_001606295.1	36809	505	WP_005087550.1	Mycobacterium abscessus, strain=FLAC013	Mycobacterium abscessus	Mycobacterium	Mycobacteriaceae	Corynebacteriales	Actinobacteria	Actinobacteria	Bacteria	0	0	1	1	0	0	0	0	1
GCF_001677155.1	36809	505	WP_005087550.1	Mycobacterium abscessus, strain=FLAC028	Mycobacterium abscessus	Mycobacterium	Mycobacteriaceae	Corynebacteriales	Actinobacteria	Actinobacteria	Bacteria	0	0	1	1	0	0	0	0	1
GCF_001606315.1	36809	505	WP_005087550.1	Mycobacterium abscessus, strain=FLAC029	Mycobacterium abscessus	Mycobacterium	Mycobacteriaceae	Corynebacteriales	Actinobacteria	Actinobacteria	Bacteria	0	0	1	1	0	0	0	0	1
GCF_001677175.1	36809	503	WP_005116369.1	Mycobacterium abscessus, strain=FLAC030	Mycobacterium abscessus	Mycobacterium	Mycobacteriaceae	Corynebacteriales	Actinobacteria	Actinobacteria	Bacteria	0	0	1	0	0	0	0	0	1
GCF_001606335.1	36809	505	WP_005084960.1	Mycobacterium abscessus, strain=FLAC031	Mycobacterium abscessus	Mycobacterium	Mycobacteriaceae	Corynebacteriales	Actinobacteria	Actinobacteria	Bacteria	0	0	1	1	0	0	0	0	1
GCF_001610615.1	36809	503	WP_005116369.1	Mycobacterium abscessus, strain=FLAC045	Mycobacterium abscessus	Mycobacterium	Mycobacteriaceae	Corynebacteriales	Actinobacteria	Actinobacteria	Bacteria	0	0	1	0	0	0	0	0	1
GCF_001677195.1	36809	505	WP_005087550.1	Mycobacterium abscessus, strain=FLAC046	Mycobacterium abscessus	Mycobacterium	Mycobacteriaceae	Corynebacteriales	Actinobacteria	Actinobacteria	Bacteria	0	0	1	1	0	0	0	0	1
GCF_001610635.1	36809	503	WP_005116369.1	Mycobacterium abscessus, strain=FLAC048	Mycobacterium abscessus	Mycobacterium	Mycobacteriaceae	Corynebacteriales	Actinobacteria	Actinobacteria	Bacteria	0	0	1	0	0	0	0	0	1
GCF_001610655.1	36809	505	WP_062912236.1	Mycobacterium abscessus, strain=FLAC049	Mycobacterium abscessus	Mycobacterium	Mycobacteriaceae	Corynebacteriales	Actinobacteria	Actinobacteria	Bacteria	0	0	1	1	0	0	0	0	1
GCF_001610675.1	36809	503	WP_005116369.1	Mycobacterium abscessus, strain=FLAC054	Mycobacterium abscessus	Mycobacterium	Mycobacteriaceae	Corynebacteriales	Actinobacteria	Actinobacteria	Bacteria	0	0	1	0	0	0	0	0	1
GCF_001677215.1	36809	503	WP_005116369.1	Mycobacterium abscessus, strain=FLAC055	Mycobacterium abscessus	Mycobacterium	Mycobacteriaceae	Corynebacteriales	Actinobacteria	Actinobacteria	Bacteria	0	0	1	0	0	0	0	0	1
GCF_001430775.1	36809	505	WP_005087550.1	Mycobacterium abscessus, strain=NOV0213	Mycobacterium abscessus	Mycobacterium	Mycobacteriaceae	Corynebacteriales	Actinobacteria	Actinobacteria	Bacteria	0	0	1	1	0	0	0	0	1
GCF_000253355.1	572418	514	WP_003412371.1	Mycobacterium africanum GM041182, strain=GM041182	Mycobacterium africanum	Mycobacterium	Mycobacteriaceae	Corynebacteriales	Actinobacteria	Actinobacteria	Bacteria	0	0	1	0	0	0	0	0	1
GCF_000014985.1	243243	500	WP_011724327.1	Mycobacterium avium 104, strain=104	Mycobacterium avium	Mycobacterium	Mycobacteriaceae	Corynebacteriales	Actinobacteria	Actinobacteria	Bacteria	0	0	1	1	0	0	0	0	1
GCF_000758285.1	1299330	500	WP_038430398.1	Mycobacterium avium subsp. avium 2285 (R), strain=2285 (R)	Mycobacterium avium	Mycobacterium	Mycobacteriaceae	Corynebacteriales	Actinobacteria	Actinobacteria	Bacteria	0	0	1	1	0	0	0	0	1
GCF_000831285.1	1299329	500	WP_011724327.1	Mycobacterium avium subsp. avium 2285 (S), strain=2285 (S)	Mycobacterium avium	Mycobacterium	Mycobacteriaceae	Corynebacteriales	Actinobacteria	Actinobacteria	Bacteria	0	0	1	1	0	0	0	0	1
GCF_000770235.1	44454	500	WP_011724327.1	Mycobacterium avium subsp. avium, strain=DJO-44271	Mycobacterium avium	Mycobacterium	Mycobacteriaceae	Corynebacteriales	Actinobacteria	Actinobacteria	Bacteria	0	0	1	1	0	0	0	0	1
GCF_000829075.1	1229671	500	WP_044543661.1	Mycobacterium avium subsp. hominissuis TH135, strain=TH135	Mycobacterium avium	Mycobacterium	Mycobacteriaceae	Corynebacteriales	Actinobacteria	Actinobacteria	Bacteria	0	0	1	1	0	0	0	0	1
GCF_000835225.1	1770	N/A	N/A	Mycobacterium avium subsp. paratuberculosis	Mycobacterium avium	Mycobacterium	Mycobacteriaceae	Corynebacteriales	Actinobacteria	Actinobacteria	Bacteria	0	0	0	0	0	0	0	0	1
GCF_000835265.1	1770	N/A	N/A	Mycobacterium avium subsp. paratuberculosis	Mycobacterium avium	Mycobacterium	Mycobacteriaceae	Corynebacteriales	Actinobacteria	Actinobacteria	Bacteria	0	0	0	0	0	0	0	0	1
GCF_000007865.1	262316	N/A	N/A	Mycobacterium avium subsp. paratuberculosis K-10, strain=K-10	Mycobacterium avium	Mycobacterium	Mycobacteriaceae	Corynebacteriales	Actinobacteria	Actinobacteria	Bacteria	0	0	0	0	0	0	0	0	1
GCF_000390085.1	1199187	N/A	N/A	Mycobacterium avium subsp. paratuberculosis MAP4, strain=MAP4	Mycobacterium avium	Mycobacterium	Mycobacteriaceae	Corynebacteriales	Actinobacteria	Actinobacteria	Bacteria	0	0	0	0	0	0	0	0	1
GCF_001653355.1	1770	N/A	N/A	Mycobacterium avium subsp. paratuberculosis, strain=MAP/TANUVAS/TN/India/2008	Mycobacterium avium	Mycobacterium	Mycobacteriaceae	Corynebacteriales	Actinobacteria	Actinobacteria	Bacteria	0	0	0	0	0	0	0	0	1
GCF_001683455.1	1764	500	WP_065370706.1	Mycobacterium avium, strain=RCAD0278	Mycobacterium avium	Mycobacterium	Mycobacteriaceae	Corynebacteriales	Actinobacteria	Actinobacteria	Bacteria	0	0	1	1	0	0	0	0	1
GCF_000195835.1	233413	523	NP_856086.1	Mycobacterium bovis AF2122/97, strain=AF2122/97	Mycobacterium bovis	Mycobacterium	Mycobacteriaceae	Corynebacteriales	Actinobacteria	Actinobacteria	Bacteria	0	0	1	0	0	0	0	0	1
GCF_000194075.2	998092	514	WP_003412371.1	Mycobacterium bovis BCG str. ATCC 35743, strain=Tice	Mycobacterium bovis	Mycobacterium	Mycobacteriaceae	Corynebacteriales	Actinobacteria	Actinobacteria	Bacteria	0	0	1	0	0	0	0	0	1
GCF_000338715.2	1206780	514	WP_003412371.1	Mycobacterium bovis BCG str. Korea 1168P, strain=Korea 1168P	Mycobacterium bovis	Mycobacterium	Mycobacteriaceae	Corynebacteriales	Actinobacteria	Actinobacteria	Bacteria	0	0	1	0	0	0	0	0	1
GCF_000234725.1	717522	514	WP_003412371.1	Mycobacterium bovis BCG str. Mexico, strain=Mexico	Mycobacterium bovis	Mycobacterium	Mycobacteriaceae	Corynebacteriales	Actinobacteria	Actinobacteria	Bacteria	0	0	1	0	0	0	0	0	1
GCF_000967285.1	413996	514	WP_003412371.1	Mycobacterium bovis BCG str. Moreau RDJ, strain=Moreau RDJ	Mycobacterium bovis	Mycobacterium	Mycobacteriaceae	Corynebacteriales	Actinobacteria	Actinobacteria	Bacteria	0	0	1	0	0	0	0	0	1
GCF_000009445.1	410289	514	WP_003412371.1	Mycobacterium bovis BCG str. Pasteur 1173P2, strain=BCG Pasteur 1173P2	Mycobacterium bovis	Mycobacterium	Mycobacteriaceae	Corynebacteriales	Actinobacteria	Actinobacteria	Bacteria	0	0	1	0	0	0	0	0	1
GCF_001580385.1	561275	514	WP_003412371.1	Mycobacterium bovis BCG str. Tokyo 172, strain=Tokyo 172	Mycobacterium bovis	Mycobacterium	Mycobacteriaceae	Corynebacteriales	Actinobacteria	Actinobacteria	Bacteria	0	0	1	0	0	0	0	0	1
GCF_000010685.1	561275	514	WP_003412371.1	Mycobacterium bovis BCG str. Tokyo 172, strain=Tokyo 172	Mycobacterium bovis	Mycobacterium	Mycobacteriaceae	Corynebacteriales	Actinobacteria	Actinobacteria	Bacteria	0	0	1	0	0	0	0	0	1
GCF_001043255.1	33892	514	WP_003412371.1	Mycobacterium bovis BCG, strain=3281	Mycobacterium bovis	Mycobacterium	Mycobacteriaceae	Corynebacteriales	Actinobacteria	Actinobacteria	Bacteria	0	0	1	0	0	0	0	0	1
GCF_001274555.1	33892	514	WP_003412371.1	Mycobacterium bovis BCG, strain=Russia 368	Mycobacterium bovis	Mycobacterium	Mycobacteriaceae	Corynebacteriales	Actinobacteria	Actinobacteria	Bacteria	0	0	1	0	0	0	0	0	1
GCF_001078615.1	1765	N/A	N/A	Mycobacterium bovis, strain=1595	Mycobacterium bovis	Mycobacterium	Mycobacteriaceae	Corynebacteriales	Actinobacteria	Actinobacteria	Bacteria	0	0	0	0	0	0	0	0	1
GCF_000758245.1	1765	523	WP_010950713.1	Mycobacterium bovis, strain=BAA-935	Mycobacterium bovis	Mycobacterium	Mycobacteriaceae	Corynebacteriales	Actinobacteria	Actinobacteria	Bacteria	0	0	1	0	0	0	0	0	1
GCF_001483905.1	1765	514	WP_003412371.1	Mycobacterium bovis, strain=BCG-1 (Russia)	Mycobacterium bovis	Mycobacterium	Mycobacteriaceae	Corynebacteriales	Actinobacteria	Actinobacteria	Bacteria	0	0	1	0	0	0	0	0	1
GCF_000253375.1	1048245	514	WP_014001265.1	Mycobacterium canettii CIPT 140010059, strain=CIPT 140010059	Mycobacterium canettii	Mycobacterium	Mycobacteriaceae	Corynebacteriales	Actinobacteria	Actinobacteria	Bacteria	0	0	1	0	0	0	0	0	1
GCF_001632805.1	1460372	505	WP_046255674.1	Mycobacterium chelonae CCUG 47445, strain=CCUG 47445	Mycobacterium chelonae	Mycobacterium	Mycobacteriaceae	Corynebacteriales	Actinobacteria	Actinobacteria	Bacteria	0	0	1	0	0	0	0	0	1
GCF_000266905.1	710421	496	WP_014816615.1	Mycobacterium chubuense NBB4, strain=NBB4	Mycobacterium chubuense	Mycobacterium	Mycobacteriaceae	Corynebacteriales	Actinobacteria	Actinobacteria	Bacteria	0	0	1	0	0	0	0	0	1
GCF_001307545.1	1766	505	WP_054604192.1	Mycobacterium fortuitum, strain=CT6	Mycobacterium fortuitum	Mycobacterium	Mycobacteriaceae	Corynebacteriales	Actinobacteria	Actinobacteria	Bacteria	0	0	1	1	0	0	0	0	1
GCF_000016365.1	350054	489	WP_011893543.1	Mycobacterium gilvum PYR-GCK, strain=PYR-GCK	Mycobacterium gilvum	Mycobacterium	Mycobacteriaceae	Corynebacteriales	Actinobacteria	Actinobacteria	Bacteria	0	0	1	1	0	0	0	0	1
GCF_000184435.1	278137	489	WP_011893543.1	Mycobacterium gilvum Spyr1, strain=Spyr1	Mycobacterium gilvum	Mycobacterium	Mycobacteriaceae	Corynebacteriales	Actinobacteria	Actinobacteria	Bacteria	0	0	1	1	0	0	0	0	1
GCF_001187505.1	134601	503	WP_049745835.1	Mycobacterium goodii, strain=X7B	Mycobacterium goodii	Mycobacterium	Mycobacteriaceae	Corynebacteriales	Actinobacteria	Actinobacteria	Bacteria	0	0	1	1	0	0	0	0	1
GCF_000340435.2	1202450	530	WP_047315136.1	Mycobacterium haemophilum DSM 44634, strain=ATCC 29548	Mycobacterium haemophilum	Mycobacterium	Mycobacteriaceae	Corynebacteriales	Actinobacteria	Actinobacteria	Bacteria	0	0	1	0	0	0	0	0	1
GCF_001605725.1	83262	505	WP_043075930.1	Mycobacterium immunogenum, strain=CCUG 47286	Mycobacterium immunogenum	Mycobacterium	Mycobacteriaceae	Corynebacteriales	Actinobacteria	Actinobacteria	Bacteria	0	0	1	0	0	0	0	0	1
GCF_001677135.1	83262	505	WP_043075930.1	Mycobacterium immunogenum, strain=FLAC016	Mycobacterium immunogenum	Mycobacterium	Mycobacteriaceae	Corynebacteriales	Actinobacteria	Actinobacteria	Bacteria	0	0	1	0	0	0	0	0	1
GCF_000298095.1	1232724	501	WP_014711139.1	Mycobacterium indicus pranii MTCC 9506	Mycobacterium indicus pranii	Mycobacterium	Mycobacteriaceae	Corynebacteriales	Actinobacteria	Actinobacteria	Bacteria	0	0	1	0	0	0	0	0	1
GCF_000767485.1	1299331	501	WP_014711139.1	Mycobacterium intracellulare 1956, strain=1956	Mycobacterium intracellulare	Mycobacterium	Mycobacteriaceae	Corynebacteriales	Actinobacteria	Actinobacteria	Bacteria	0	0	1	0	0	0	0	0	1
GCF_000277125.1	487521	501	WP_014379699.1	Mycobacterium intracellulare ATCC 13950, strain=ATCC 13950	Mycobacterium intracellulare	Mycobacterium	Mycobacteriaceae	Corynebacteriales	Actinobacteria	Actinobacteria	Bacteria	0	0	1	0	0	0	0	0	1
GCF_000277145.1	1138382	501	WP_014382195.1	Mycobacterium intracellulare MOTT-02, strain=MOTT-02	Mycobacterium intracellulare	Mycobacterium	Mycobacteriaceae	Corynebacteriales	Actinobacteria	Actinobacteria	Bacteria	0	0	1	0	0	0	0	0	1
GCF_000276825.1	1138383	501	WP_014384185.1	Mycobacterium intracellulare MOTT-64, strain=MOTT-64	Mycobacterium intracellulare	Mycobacterium	Mycobacteriaceae	Corynebacteriales	Actinobacteria	Actinobacteria	Bacteria	0	0	1	0	0	0	0	0	1
GCF_000831305.1	1299328	508	WP_042313338.1	Mycobacterium kansasii 824	Mycobacterium kansasii	Mycobacterium	Mycobacteriaceae	Corynebacteriales	Actinobacteria	Actinobacteria	Bacteria	0	0	1	0	0	0	0	0	1
GCF_000157895.3	557599	508	WP_042313338.1	Mycobacterium kansasii ATCC 12478, strain=ATCC 12478	Mycobacterium kansasii	Mycobacterium	Mycobacteriaceae	Corynebacteriales	Actinobacteria	Actinobacteria	Bacteria	0	0	1	0	0	0	0	0	1
GCF_000026685.1	561304	N/A	N/A	Mycobacterium leprae Br4923	Mycobacterium leprae	Mycobacterium	Mycobacteriaceae	Corynebacteriales	Actinobacteria	Actinobacteria	Bacteria	0	0	0	0	0	0	0	0	0
GCF_000195855.1	272631	N/A	N/A	Mycobacterium leprae TN, strain=TN	Mycobacterium leprae	Mycobacterium	Mycobacteriaceae	Corynebacteriales	Actinobacteria	Actinobacteria	Bacteria	0	0	0	0	0	0	0	0	0
GCF_000026445.2	459424	521	WP_015356514.1	Mycobacterium liflandii 128FXT, strain=128FXT	Mycobacterium liflandii	Mycobacterium	Mycobacteriaceae	Corynebacteriales	Actinobacteria	Actinobacteria	Bacteria	0	0	1	0	0	0	0	0	1
GCF_000723425.2	1131442	521	WP_020730286.1	Mycobacterium marinum E11, strain=E11	Mycobacterium marinum	Mycobacterium	Mycobacteriaceae	Corynebacteriales	Actinobacteria	Actinobacteria	Bacteria	0	0	1	0	0	0	0	0	1
GCF_000018345.1	216594	521	WP_012395345.1	Mycobacterium marinum M, strain=M	Mycobacterium marinum	Mycobacterium	Mycobacteriaceae	Corynebacteriales	Actinobacteria	Actinobacteria	Bacteria	0	0	1	0	0	0	0	0	1
GCF_000317305.3	700508	500	WP_031601607.1	Mycobacterium neoaurum VKM Ac-1815D, strain=VKM Ac-1815D	Mycobacterium neoaurum	Mycobacterium	Mycobacteriaceae	Corynebacteriales	Actinobacteria	Actinobacteria	Bacteria	0	0	1	0	0	0	0	0	1
GCF_001583415.1	1771	495	WP_040635841.1	Mycobacterium phlei, strain=CCUG21000	Mycobacterium phlei	Mycobacterium	Mycobacteriaceae	Corynebacteriales	Actinobacteria	Actinobacteria	Bacteria	0	0	1	0	0	0	0	0	1
GCF_000230895.2	710685	507	WP_014212516.1	Mycobacterium rhodesiae NBB3, strain=NBB3	Mycobacterium rhodesiae	Mycobacterium	Mycobacteriaceae	Corynebacteriales	Actinobacteria	Actinobacteria	Bacteria	0	0	1	0	0	0	0	0	1
GCF_000214155.1	875328	520	WP_013828437.1	Mycobacterium sinense, strain=JDM601	Mycobacterium sinense	Mycobacterium	Mycobacteriaceae	Corynebacteriales	Actinobacteria	Actinobacteria	Bacteria	0	0	1	0	0	0	0	0	1
GCF_000015005.1	246196	504	YP_888842.1	Mycobacterium smegmatis str. MC2 155, strain=MC2 155	Mycobacterium smegmatis	Mycobacterium	Mycobacteriaceae	Corynebacteriales	Actinobacteria	Actinobacteria	Bacteria	0	0	1	1	0	0	0	0	1
GCF_000767605.1	246196	504	WP_011729933.1	Mycobacterium smegmatis str. MC2 155, strain=MC2 155	Mycobacterium smegmatis	Mycobacterium	Mycobacteriaceae	Corynebacteriales	Actinobacteria	Actinobacteria	Bacteria	0	0	1	1	0	0	0	0	1
GCF_000283295.1	246196	504	WP_011729933.1	Mycobacterium smegmatis str. MC2 155, strain=MC2 155	Mycobacterium smegmatis	Mycobacterium	Mycobacteriaceae	Corynebacteriales	Actinobacteria	Actinobacteria	Bacteria	0	0	1	1	0	0	0	0	1
GCF_000767665.1	1772	504	WP_011729933.1	Mycobacterium smegmatis, strain=INHR1	Mycobacterium smegmatis	Mycobacterium	Mycobacteriaceae	Corynebacteriales	Actinobacteria	Actinobacteria	Bacteria	0	0	1	1	0	0	0	0	1
GCF_000767705.1	1772	504	WP_011729933.1	Mycobacterium smegmatis, strain=INHR2	Mycobacterium smegmatis	Mycobacterium	Mycobacteriaceae	Corynebacteriales	Actinobacteria	Actinobacteria	Bacteria	0	0	1	1	0	0	0	0	1
GCF_001457595.1	1772	504	WP_058126627.1	Mycobacterium smegmatis, strain=NCTC8159; NCTC8159	Mycobacterium smegmatis	Mycobacterium	Mycobacteriaceae	Corynebacteriales	Actinobacteria	Actinobacteria	Bacteria	0	0	1	1	0	0	0	0	1
GCF_001695755.1	1879023	508	WP_068917912.1	Mycobacterium sp. djl-10, strain=djl-10	Mycobacterium sp. djl-10	Mycobacterium	Mycobacteriaceae	Corynebacteriales	Actinobacteria	Actinobacteria	Bacteria	0	0	1	1	0	0	0	0	1
GCF_001021385.1	1545728	510	WP_052960340.1	Mycobacterium sp. EPa45, strain=EPa45	Mycobacterium sp. EPa45	Mycobacterium	Mycobacteriaceae	Corynebacteriales	Actinobacteria	Actinobacteria	Bacteria	0	0	1	0	0	0	0	0	1
GCF_000016005.1	164757	514	WP_011856131.1	Mycobacterium sp. JLS, strain=JLS	Mycobacterium sp. JLS	Mycobacterium	Mycobacteriaceae	Corynebacteriales	Actinobacteria	Actinobacteria	Bacteria	0	0	1	0	0	0	0	0	1
GCF_000328565.1	212767	514	WP_015307965.1	Mycobacterium sp. JS623, strain=JS623	Mycobacterium sp. JS623	Mycobacterium	Mycobacteriaceae	Corynebacteriales	Actinobacteria	Actinobacteria	Bacteria	0	0	1	0	0	0	0	0	1
GCF_000015405.1	189918	N/A	N/A	Mycobacterium sp. KMS, strain=KMS	Mycobacterium sp. KMS	Mycobacterium	Mycobacteriaceae	Corynebacteriales	Actinobacteria	Actinobacteria	Bacteria	0	0	0	0	0	0	0	0	1
GCF_000014165.1	164756	N/A	N/A	Mycobacterium sp. MCS, strain=MCS	Mycobacterium sp. MCS	Mycobacterium	Mycobacteriaceae	Corynebacteriales	Actinobacteria	Actinobacteria	Bacteria	0	0	0	0	0	0	0	0	1
GCF_000262165.1	1168287	501	WP_014711139.1	Mycobacterium sp. MOTT36Y, strain=MOTT36Y	Mycobacterium sp. MOTT36Y	Mycobacterium	Mycobacteriaceae	Corynebacteriales	Actinobacteria	Actinobacteria	Bacteria	0	0	1	0	0	0	0	0	1
GCF_001580405.1	1570328	500	WP_031601607.1	Mycobacterium sp. NRRL B-3805, strain=NRRL B-3805	Mycobacterium sp. NRRL B-3805	Mycobacterium	Mycobacteriaceae	Corynebacteriales	Actinobacteria	Actinobacteria	Bacteria	0	0	1	0	0	0	0	0	1
GCF_001611855.1	1561223	505	WP_064410229.1	Mycobacterium sp. QIA-37, strain=QIA-37	Mycobacterium sp. QIA-37	Mycobacterium	Mycobacteriaceae	Corynebacteriales	Actinobacteria	Actinobacteria	Bacteria	0	0	1	0	0	0	0	0	1
GCF_000416365.2	1273687	505	WP_038566924.1	Mycobacterium sp. VKM Ac-1817D, strain=VKM Ac-1817D	Mycobacterium sp. VKM Ac-1817D	Mycobacterium	Mycobacteriaceae	Corynebacteriales	Actinobacteria	Actinobacteria	Bacteria	0	0	1	1	0	0	0	0	1
GCF_001644575.1	1682113	488	WP_068002558.1	Mycobacterium sp. YC-RL4, strain=YC-RL4	Mycobacterium sp. YC-RL4	Mycobacterium	Mycobacteriaceae	Corynebacteriales	Actinobacteria	Actinobacteria	Bacteria	0	0	1	0	0	0	0	0	1
GCF_000786505.1	1427516	514	WP_003412371.1	Mycobacterium tuberculosis 49-02	Mycobacterium tuberculosis	Mycobacterium	Mycobacteriaceae	Corynebacteriales	Actinobacteria	Actinobacteria	Bacteria	0	0	1	0	0	0	0	0	1
GCF_000331445.1	1138877	514	WP_003412371.1	Mycobacterium tuberculosis 7199-99, strain=7199-99	Mycobacterium tuberculosis	Mycobacterium	Mycobacteriaceae	Corynebacteriales	Actinobacteria	Actinobacteria	Bacteria	0	0	1	0	0	0	0	0	1
GCF_000572175.1	1010836	514	WP_003412371.1	Mycobacterium tuberculosis BT1, strain=BT1	Mycobacterium tuberculosis	Mycobacterium	Mycobacteriaceae	Corynebacteriales	Actinobacteria	Actinobacteria	Bacteria	0	0	1	0	0	0	0	0	1
GCF_000572155.1	1010835	514	WP_003412371.1	Mycobacterium tuberculosis BT2, strain=BT2	Mycobacterium tuberculosis	Mycobacterium	Mycobacteriaceae	Corynebacteriales	Actinobacteria	Actinobacteria	Bacteria	0	0	1	0	0	0	0	0	1
GCF_000400615.1	443149	514	WP_003412371.1	Mycobacterium tuberculosis CCDC5079, strain=CCDC5079	Mycobacterium tuberculosis	Mycobacterium	Mycobacteriaceae	Corynebacteriales	Actinobacteria	Actinobacteria	Bacteria	0	0	1	0	0	0	0	0	1
GCF_000572195.1	443150	514	WP_003412371.1	Mycobacterium tuberculosis CCDC5180, strain=CCDC5180	Mycobacterium tuberculosis	Mycobacterium	Mycobacteriaceae	Corynebacteriales	Actinobacteria	Actinobacteria	Bacteria	0	0	1	0	0	0	0	0	1
GCF_000270365.1	443150	514	WP_003412371.1	Mycobacterium tuberculosis CCDC5180, strain=CCDC5180	Mycobacterium tuberculosis	Mycobacterium	Mycobacteriaceae	Corynebacteriales	Actinobacteria	Actinobacteria	Bacteria	0	0	1	0	0	0	0	0	1
GCF_000008585.1	83331	514	WP_003412371.1	Mycobacterium tuberculosis CDC1551, strain=CDC1551	Mycobacterium tuberculosis	Mycobacterium	Mycobacteriaceae	Corynebacteriales	Actinobacteria	Actinobacteria	Bacteria	0	0	1	0	0	0	0	0	1
GCF_000224435.1	707235	514	WP_003412371.1	Mycobacterium tuberculosis CTRI-2, strain=CTRI-2	Mycobacterium tuberculosis	Mycobacterium	Mycobacteriaceae	Corynebacteriales	Actinobacteria	Actinobacteria	Bacteria	0	0	1	0	0	0	0	0	1
GCF_000422125.1	1306414	514	WP_003412371.1	Mycobacterium tuberculosis EAI5, strain=EAI5	Mycobacterium tuberculosis	Mycobacterium	Mycobacteriaceae	Corynebacteriales	Actinobacteria	Actinobacteria	Bacteria	0	0	1	0	0	0	0	0	1
GCF_000389945.1	1310115	514	WP_003412371.1	Mycobacterium tuberculosis EAI5/NITR206, strain=EAI5/NITR206	Mycobacterium tuberculosis	Mycobacterium	Mycobacteriaceae	Corynebacteriales	Actinobacteria	Actinobacteria	Bacteria	0	0	1	0	0	0	0	0	1
GCF_000016925.1	336982	514	WP_003412371.1	Mycobacterium tuberculosis F11, strain=F11	Mycobacterium tuberculosis	Mycobacterium	Mycobacteriaceae	Corynebacteriales	Actinobacteria	Actinobacteria	Bacteria	0	0	1	0	0	0	0	0	1
GCF_000016145.1	419947	514	WP_003412371.1	Mycobacterium tuberculosis H37Ra, strain=H37Ra; ATCC 25177	Mycobacterium tuberculosis	Mycobacterium	Mycobacteriaceae	Corynebacteriales	Actinobacteria	Actinobacteria	Bacteria	0	0	1	0	0	0	0	0	1
GCF_000831245.1	83332	514	WP_003412371.1	Mycobacterium tuberculosis H37Rv, strain=H37Rv	Mycobacterium tuberculosis	Mycobacterium	Mycobacteriaceae	Corynebacteriales	Actinobacteria	Actinobacteria	Bacteria	0	0	1	0	0	0	0	0	1
GCF_000277735.2	83332	514	WP_003412371.1	Mycobacterium tuberculosis H37Rv, strain=H37Rv	Mycobacterium tuberculosis	Mycobacterium	Mycobacteriaceae	Corynebacteriales	Actinobacteria	Actinobacteria	Bacteria	0	0	1	0	0	0	0	0	1
GCF_000195955.2	83332	514	NP_216930.1	Mycobacterium tuberculosis H37Rv, strain=H37Rv	Mycobacterium tuberculosis	Mycobacterium	Mycobacteriaceae	Corynebacteriales	Actinobacteria	Actinobacteria	Bacteria	0	0	1	0	0	0	0	0	1
GCF_000827085.1	1437856	514	WP_003412371.1	Mycobacterium tuberculosis H37RvSiena, strain=H37RvSiena	Mycobacterium tuberculosis	Mycobacterium	Mycobacteriaceae	Corynebacteriales	Actinobacteria	Actinobacteria	Bacteria	0	0	1	0	0	0	0	0	1
GCF_000572125.1	1010834	514	WP_003412371.1	Mycobacterium tuberculosis HKBS1, strain=HKBS1	Mycobacterium tuberculosis	Mycobacterium	Mycobacteriaceae	Corynebacteriales	Actinobacteria	Actinobacteria	Bacteria	0	0	1	0	0	0	0	0	1
GCF_000698475.1	1249615	514	WP_003412371.1	Mycobacterium tuberculosis K, strain=K	Mycobacterium tuberculosis	Mycobacterium	Mycobacteriaceae	Corynebacteriales	Actinobacteria	Actinobacteria	Bacteria	0	0	1	0	0	0	0	0	1
GCF_000023625.1	478434	514	WP_003412371.1	Mycobacterium tuberculosis KZN 1435, strain=KZN MDR	Mycobacterium tuberculosis	Mycobacterium	Mycobacteriaceae	Corynebacteriales	Actinobacteria	Actinobacteria	Bacteria	0	0	1	0	0	0	0	0	1
GCF_000154585.2	478433	514	WP_003412371.1	Mycobacterium tuberculosis KZN 4207, strain=KZN 4207	Mycobacterium tuberculosis	Mycobacterium	Mycobacteriaceae	Corynebacteriales	Actinobacteria	Actinobacteria	Bacteria	0	0	1	0	0	0	0	0	1
GCF_000154605.2	478435	514	WP_003412371.1	Mycobacterium tuberculosis KZN 605, strain=KZN XDR	Mycobacterium tuberculosis	Mycobacterium	Mycobacteriaceae	Corynebacteriales	Actinobacteria	Actinobacteria	Bacteria	0	0	1	0	0	0	0	0	1
GCF_000364825.1	1306400	514	WP_003412371.1	Mycobacterium tuberculosis str. Beijing/NITR203, strain=Beijing/NITR203	Mycobacterium tuberculosis	Mycobacterium	Mycobacteriaceae	Corynebacteriales	Actinobacteria	Actinobacteria	Bacteria	0	0	1	0	0	0	0	0	1
GCF_000350205.1	652616	514	WP_003412371.1	Mycobacterium tuberculosis str. Erdman = ATCC 35801, strain=Erdman (ATCC35801)	Mycobacterium tuberculosis	Mycobacterium	Mycobacteriaceae	Corynebacteriales	Actinobacteria	Actinobacteria	Bacteria	0	0	1	0	0	0	0	0	1
GCF_000153685.2	395095	514	WP_003412371.1	Mycobacterium tuberculosis str. Haarlem, strain=Haarlem	Mycobacterium tuberculosis	Mycobacterium	Mycobacteriaceae	Corynebacteriales	Actinobacteria	Actinobacteria	Bacteria	0	0	1	0	0	0	0	0	1
GCF_000828995.1	1445606	514	WP_003412371.1	Mycobacterium tuberculosis str. Kurono, strain=Kurono	Mycobacterium tuberculosis	Mycobacterium	Mycobacteriaceae	Corynebacteriales	Actinobacteria	Actinobacteria	Bacteria	0	0	1	0	0	0	0	0	1
GCF_000193185.2	659019	514	WP_003412371.1	Mycobacterium tuberculosis W-148, strain=W-148	Mycobacterium tuberculosis	Mycobacterium	Mycobacteriaceae	Corynebacteriales	Actinobacteria	Actinobacteria	Bacteria	0	0	1	0	0	0	0	0	1
GCF_001545015.1	1773	514	WP_003412371.1	Mycobacterium tuberculosis, strain=22103	Mycobacterium tuberculosis	Mycobacterium	Mycobacteriaceae	Corynebacteriales	Actinobacteria	Actinobacteria	Bacteria	0	0	1	0	0	0	0	0	1
GCF_001544955.1	1773	514	WP_003412371.1	Mycobacterium tuberculosis, strain=22115	Mycobacterium tuberculosis	Mycobacterium	Mycobacteriaceae	Corynebacteriales	Actinobacteria	Actinobacteria	Bacteria	0	0	1	0	0	0	0	0	1
GCF_001545055.1	1773	514	WP_003412371.1	Mycobacterium tuberculosis, strain=26105	Mycobacterium tuberculosis	Mycobacterium	Mycobacteriaceae	Corynebacteriales	Actinobacteria	Actinobacteria	Bacteria	0	0	1	0	0	0	0	0	1
GCF_001544985.1	1773	N/A	N/A	Mycobacterium tuberculosis, strain=37004	Mycobacterium tuberculosis	Mycobacterium	Mycobacteriaceae	Corynebacteriales	Actinobacteria	Actinobacteria	Bacteria	0	0	0	0	0	0	0	0	1
GCF_000756525.1	1773	514	WP_003412371.1	Mycobacterium tuberculosis, strain=96075	Mycobacterium tuberculosis	Mycobacterium	Mycobacteriaceae	Corynebacteriales	Actinobacteria	Actinobacteria	Bacteria	0	0	1	0	0	0	0	0	1
GCF_000756545.1	1773	514	WP_003412371.1	Mycobacterium tuberculosis, strain=96121	Mycobacterium tuberculosis	Mycobacterium	Mycobacteriaceae	Corynebacteriales	Actinobacteria	Actinobacteria	Bacteria	0	0	1	0	0	0	0	0	1
GCF_001750865.1	1773	514	WP_003412371.1	Mycobacterium tuberculosis, strain=Beijing	Mycobacterium tuberculosis	Mycobacterium	Mycobacteriaceae	Corynebacteriales	Actinobacteria	Actinobacteria	Bacteria	0	0	1	0	0	0	0	0	1
GCF_001544705.1	1773	514	WP_003412371.1	Mycobacterium tuberculosis, strain=F28	Mycobacterium tuberculosis	Mycobacterium	Mycobacteriaceae	Corynebacteriales	Actinobacteria	Actinobacteria	Bacteria	0	0	1	0	0	0	0	0	1
GCF_000706665.1	1773	514	WP_003412371.1	Mycobacterium tuberculosis, strain=KIT87190	Mycobacterium tuberculosis	Mycobacterium	Mycobacteriaceae	Corynebacteriales	Actinobacteria	Actinobacteria	Bacteria	0	0	1	0	0	0	0	0	1
GCF_001275565.2	1773	514	WP_003412371.1	Mycobacterium tuberculosis, strain=SCAID 187.0	Mycobacterium tuberculosis	Mycobacterium	Mycobacteriaceae	Corynebacteriales	Actinobacteria	Actinobacteria	Bacteria	0	0	1	0	0	0	0	0	1
GCF_001708265.1	1773	514	WP_003412371.1	Mycobacterium tuberculosis, strain=SCAID 252.0	Mycobacterium tuberculosis	Mycobacterium	Mycobacteriaceae	Corynebacteriales	Actinobacteria	Actinobacteria	Bacteria	0	0	1	0	0	0	0	0	1
GCF_001702435.1	1773	514	WP_003412371.1	Mycobacterium tuberculosis, strain=SCAID 320.0	Mycobacterium tuberculosis	Mycobacterium	Mycobacteriaceae	Corynebacteriales	Actinobacteria	Actinobacteria	Bacteria	0	0	1	0	0	0	0	0	1
GCF_000738445.1	1773	514	WP_003412371.1	Mycobacterium tuberculosis, strain=ZMC13-264	Mycobacterium tuberculosis	Mycobacterium	Mycobacteriaceae	Corynebacteriales	Actinobacteria	Actinobacteria	Bacteria	0	0	1	0	0	0	0	0	1
GCF_000738475.1	1773	514	WP_003412371.1	Mycobacterium tuberculosis, strain=ZMC13-88	Mycobacterium tuberculosis	Mycobacterium	Mycobacteriaceae	Corynebacteriales	Actinobacteria	Actinobacteria	Bacteria	0	0	1	0	0	0	0	0	1
GCF_001655245.1	1354275	485	WP_003928455.1	Mycobacterium vaccae 95051, strain=95051	Mycobacterium vaccae	Mycobacterium	Mycobacteriaceae	Corynebacteriales	Actinobacteria	Actinobacteria	Bacteria	0	0	1	0	0	0	0	0	1
GCF_000015305.1	350058	488	WP_011781072.1	Mycobacterium vanbaalenii PYR-1, strain=PYR-1	Mycobacterium vanbaalenii	Mycobacterium	Mycobacteriaceae	Corynebacteriales	Actinobacteria	Actinobacteria	Bacteria	0	0	1	0	0	0	0	0	1
GCF_000418535.1	1138871	501	WP_008255262.1	Mycobacterium yongonense 05-1390, strain=05-1390	Mycobacterium yongonense	Mycobacterium	Mycobacteriaceae	Corynebacteriales	Actinobacteria	Actinobacteria	Bacteria	0	0	1	0	0	0	0	0	1
GCF_000250675.2	1133849	922	WP_014982677.1	Nocardia brasiliensis ATCC 700358, strain=HUJEG-1	Nocardia brasiliensis	Nocardia	Nocardiaceae	Corynebacteriales	Actinobacteria	Actinobacteria	Bacteria	0	0	1	1	0	0	0	0	1
GCF_000284035.1	1127134	926	WP_014349715.1	Nocardia cyriacigeorgica GUH-2, strain=GUH-2	Nocardia cyriacigeorgica	Nocardia	Nocardiaceae	Corynebacteriales	Actinobacteria	Actinobacteria	Bacteria	0	0	1	0	0	0	0	0	1
GCF_000009805.1	247156	458	WP_011207913.1	Nocardia farcinica IFM 10152, strain=IFM 10152	Nocardia farcinica	Nocardia	Nocardiaceae	Corynebacteriales	Actinobacteria	Actinobacteria	Bacteria	0	0	1	0	0	0	0	0	1
GCF_001182745.1	37329	458	WP_060592809.1	Nocardia farcinica, strain=NCTC11134; NCTC11134	Nocardia farcinica	Nocardia	Nocardiaceae	Corynebacteriales	Actinobacteria	Actinobacteria	Bacteria	0	0	1	0	0	0	0	0	1
GCF_000523235.1	1415166	N/A	N/A	Nocardia nova SH22a, strain=SH22a	Nocardia nova	Nocardia	Nocardiaceae	Corynebacteriales	Actinobacteria	Actinobacteria	Bacteria	0	0	0	0	0	0	0	0	0
GCF_000982715.1	191292	512	WP_050035408.1	Rhodococcus aetherivorans, strain=IcdP1	Rhodococcus aetherivorans	Rhodococcus	Nocardiaceae	Corynebacteriales	Actinobacteria	Actinobacteria	Bacteria	0	0	1	1	0	0	0	0	1
GCF_000196695.1	685727	792	WP_013416488.1	Rhodococcus equi 103S, strain=103S	Rhodococcus equi	Rhodococcus	Nocardiaceae	Corynebacteriales	Actinobacteria	Actinobacteria	Bacteria	0	0	1	1	1	0	0	0	1
GCF_000454045.1	1136179	786	WP_020969978.1	Rhodococcus erythropolis CCM2595, strain=CCM2595	Rhodococcus erythropolis	Rhodococcus	Nocardiaceae	Corynebacteriales	Actinobacteria	Actinobacteria	Bacteria	0	0	1	1	1	0	0	0	1
GCF_000010105.1	234621	786	WP_020908212.1	Rhodococcus erythropolis PR4	Rhodococcus erythropolis	Rhodococcus	Nocardiaceae	Corynebacteriales	Actinobacteria	Actinobacteria	Bacteria	0	0	1	1	1	0	0	0	1
GCF_000696675.2	1289591	786	WP_029255660.1	Rhodococcus erythropolis R138, strain=R138	Rhodococcus erythropolis	Rhodococcus	Nocardiaceae	Corynebacteriales	Actinobacteria	Actinobacteria	Bacteria	0	0	1	1	1	0	0	0	1
GCF_000975175.1	1833	786	WP_046378759.1	Rhodococcus erythropolis, strain=BG43	Rhodococcus erythropolis	Rhodococcus	Nocardiaceae	Corynebacteriales	Actinobacteria	Actinobacteria	Bacteria	0	0	1	1	1	0	0	0	1
GCF_001620305.1	1051973	525	WP_032382902.1	Rhodococcus fascians D188, strain=D188	Rhodococcus fascians	Rhodococcus	Nocardiaceae	Corynebacteriales	Actinobacteria	Actinobacteria	Bacteria	0	0	1	1	0	0	0	0	1
GCF_000014565.1	101510	519	WP_011594360.1	Rhodococcus jostii RHA1, strain=RHA1	Rhodococcus jostii	Rhodococcus	Nocardiaceae	Corynebacteriales	Actinobacteria	Actinobacteria	Bacteria	0	0	1	1	0	0	0	0	1
GCF_000010805.1	632772	519	WP_043824236.1	Rhodococcus opacus B4, strain=B4	Rhodococcus opacus	Rhodococcus	Nocardiaceae	Corynebacteriales	Actinobacteria	Actinobacteria	Bacteria	0	0	1	1	0	0	0	0	1
GCF_000599545.1	543736	519	WP_005248031.1	Rhodococcus opacus PD630, strain=PD630	Rhodococcus opacus	Rhodococcus	Nocardiaceae	Corynebacteriales	Actinobacteria	Actinobacteria	Bacteria	0	0	1	1	0	0	0	0	1
GCF_001685605.1	37919	519	WP_065491742.1	Rhodococcus opacus, strain=1CP	Rhodococcus opacus	Rhodococcus	Nocardiaceae	Corynebacteriales	Actinobacteria	Actinobacteria	Bacteria	0	0	1	1	0	0	0	0	1
GCF_000511305.1	1435356	786	WP_024101367.1	Rhodococcus pyridinivorans SB3094, strain=SB3094	Rhodococcus pyridinivorans	Rhodococcus	Nocardiaceae	Corynebacteriales	Actinobacteria	Actinobacteria	Bacteria	0	0	1	0	1	0	0	0	1
GCF_001682295.1	1723645	N/A	N/A	Rhodococcus sp. 008, strain=008	Rhodococcus sp. 008	Rhodococcus	Nocardiaceae	Corynebacteriales	Actinobacteria	Actinobacteria	Bacteria	0	0	0	0	0	0	0	0	1
GCF_000954115.1	1564114	530	WP_045194645.1	Rhodococcus sp. B7740, strain=B7740	Rhodococcus sp. B7740	Rhodococcus	Nocardiaceae	Corynebacteriales	Actinobacteria	Actinobacteria	Bacteria	0	0	1	1	0	0	0	0	1
GCF_000763325.2	935199	786	WP_052040096.1	Rhodococcus sp. p52, strain=p52	Rhodococcus sp. p52	Rhodococcus	Nocardiaceae	Corynebacteriales	Actinobacteria	Actinobacteria	Bacteria	0	0	1	0	1	0	0	0	1
GCF_001620025.1	1653478	544	WP_068100174.1	Rhodococcus sp. PBTS 1, strain=PBTS 1	Rhodococcus sp. PBTS 1	Rhodococcus	Nocardiaceae	Corynebacteriales	Actinobacteria	Actinobacteria	Bacteria	0	0	1	1	0	0	0	0	1
GCF_001620005.1	1653479	525	WP_048318749.1	Rhodococcus sp. PBTS 2, strain=PBTS2	Rhodococcus sp. PBTS 2	Rhodococcus	Nocardiaceae	Corynebacteriales	Actinobacteria	Actinobacteria	Bacteria	0	0	1	1	0	0	0	0	1
GCF_001700945.1	1033922	512	WP_065922448.1	Rhodococcus sp. WB1, strain=WB1	Rhodococcus sp. WB1	Rhodococcus	Nocardiaceae	Corynebacteriales	Actinobacteria	Actinobacteria	Bacteria	0	0	1	1	0	0	0	0	1
GCF_001767395.1	679318	519	WP_070378954.1	Rhodococcus sp. WMMA185, strain=WMMA185	Rhodococcus sp. WMMA185	Rhodococcus	Nocardiaceae	Corynebacteriales	Actinobacteria	Actinobacteria	Bacteria	0	0	1	1	0	0	0	0	1
GCF_000092825.1	640132	N/A	N/A	Segniliparus rotundus DSM 44985, strain=DSM 44985	Segniliparus rotundus	Segniliparus	Segniliparaceae	Corynebacteriales	Actinobacteria	Actinobacteria	Bacteria	0	0	0	0	0	0	0	0	0
GCF_000092225.1	521096	524	WP_013127414.1	Tsukamurella paurometabola DSM 20162, strain=DSM 20162	Tsukamurella paurometabola	Tsukamurella	Tsukamurellaceae	Corynebacteriales	Actinobacteria	Actinobacteria	Bacteria	0	0	1	0	0	0	0	0	1
GCF_001293125.1	1528099	632	WP_053962427.1	Lawsonella clevelandensis, strain=X1036	Lawsonella clevelandensis	Lawsonella		Corynebacteriales	Actinobacteria	Actinobacteria	Bacteria	0	0	1	0	0	0	0	0	1
GCF_001281505.1	1528099	632	WP_053962427.1	Lawsonella clevelandensis, strain=X1698	Lawsonella clevelandensis	Lawsonella		Corynebacteriales	Actinobacteria	Actinobacteria	Bacteria	0	0	1	0	0	0	0	0	1
GCF_000058485.1	326424	882	WP_011603170.1	Frankia alni ACN14a, strain=ACN14A	Frankia alni	Frankia	Frankiaceae	Frankiales	Actinobacteria	Actinobacteria	Bacteria	0	0	1	0	1	0	0	0	1
GCF_000013345.1	106370	872	WP_011435702.1	Frankia casuarinae, strain=CcI3	Frankia casuarinae	Frankia	Frankiaceae	Frankiales	Actinobacteria	Actinobacteria	Bacteria	0	0	1	0	1	1	0	0	1
GCF_000166135.1	298654	626	WP_013423349.1	Frankia inefficax, strain=EuI1c	Frankia inefficax	Frankia	Frankiaceae	Frankiales	Actinobacteria	Actinobacteria	Bacteria	0	0	1	0	0	0	0	0	1
GCF_000018005.1	298653	807	WP_063748382.1	Frankia sp. EAN1pec, strain=EAN1.pec	Frankia sp. EAN1pec	Frankia	Frankiaceae	Frankiales	Actinobacteria	Actinobacteria	Bacteria	0	0	1	0	1	0	0	0	1
GCF_000177615.2	656024	527	WP_013873028.1	Frankia symbiont of Datisca glomerata, strain=4085684	Frankia symbiont of Datisca glomerata	Frankia	Frankiaceae	Frankiales	Actinobacteria	Actinobacteria	Bacteria	0	0	1	1	0	0	0	0	1
GCF_000284015.1	1146883	N/A	N/A	Blastococcus saxobsidens DD2, strain=DD2	Blastococcus saxobsidens	Blastococcus	Geodermatophilaceae	Geodermatophilales	Actinobacteria	Actinobacteria	Bacteria	0	0	0	0	0	0	0	0	0
GCF_000025345.1	526225	N/A	N/A	Geodermatophilus obscurus DSM 43160, strain=DSM 43160	Geodermatophilus obscurus	Geodermatophilus	Geodermatophilaceae	Geodermatophilales	Actinobacteria	Actinobacteria	Bacteria	0	0	0	0	0	0	0	0	0
GCF_000306785.1	477641	N/A	N/A	Modestobacter marinus, strain=BC501	Modestobacter marinus	Modestobacter	Geodermatophilaceae	Geodermatophilales	Actinobacteria	Actinobacteria	Bacteria	0	0	0	0	0	0	0	0	0
GCF_000024545.1	446470	819	WP_013020672.1	Stackebrandtia nassauensis DSM 44728, strain=DSM 44728	Stackebrandtia nassauensis	Stackebrandtia	Glycomycetaceae	Glycomycetales	Actinobacteria	Actinobacteria	Bacteria	0	0	1	1	0	0	0	0	1
GCF_000017305.1	266940	800	WP_012086843.1	Kineococcus radiotolerans SRS30216 = ATCC BAA-149, strain=SRS30216	Kineococcus radiotolerans	Kineococcus	Kineosporiaceae	Kineosporiales	Actinobacteria	Actinobacteria	Bacteria	0	0	1	0	1	1	0	0	1
GCF_000023105.1	471853	821	WP_015882234.1	Beutenbergia cavernae DSM 12333, strain=DSM 12333	Beutenbergia cavernae	Beutenbergia	Beutenbergiaceae	Micrococcales	Actinobacteria	Actinobacteria	Bacteria	0	0	1	0	0	0	0	0	1
GCF_001606005.1	1703	736	WP_062861764.1	Brevibacterium linens, strain=BS258	Brevibacterium linens	Brevibacterium	Brevibacteriaceae	Micrococcales	Actinobacteria	Actinobacteria	Bacteria	0	0	1	0	0	0	0	0	1
GCF_001729525.1	1703	754	WP_009881479.1	Brevibacterium linens, strain=SMQ-1335	Brevibacterium linens	Brevibacterium	Brevibacteriaceae	Micrococcales	Actinobacteria	Actinobacteria	Bacteria	0	0	1	0	0	0	0	0	1
GCF_000212695.1	590998	574	WP_013771523.1	Cellulomonas fimi ATCC 484, strain=ATCC 484	Cellulomonas fimi	Cellulomonas	Cellulomonadaceae	Micrococcales	Actinobacteria	Actinobacteria	Bacteria	0	0	1	0	0	0	0	0	1
GCF_000092865.1	446466	502	WP_013117454.1	Cellulomonas flavigena DSM 20109, strain=DSM 20109	Cellulomonas flavigena	Cellulomonas	Cellulomonadaceae	Micrococcales	Actinobacteria	Actinobacteria	Bacteria	0	0	1	0	0	0	0	0	1
GCF_000218545.1	593907	534	WP_013883252.1	Cellulomonas gilvus ATCC 13127, strain=ATCC 13127	Cellulomonas gilvus	Cellulomonas	Cellulomonadaceae	Micrococcales	Actinobacteria	Actinobacteria	Bacteria	0	0	1	0	0	0	0	0	1
GCF_000023405.1	446465	787	YP_003155152.1	Brachybacterium faecium DSM 4810, strain=DSM 4810	Brachybacterium faecium	Brachybacterium	Dermabacteraceae	Micrococcales	Actinobacteria	Actinobacteria	Bacteria	0	0	1	0	0	1	0	0	1
GCF_001678905.1	1630135	767	WP_065247720.1	Dermabacter vaginalis, strain=AD1-86	Dermabacter vaginalis	Dermabacter	Dermabacteraceae	Micrococcales	Actinobacteria	Actinobacteria	Bacteria	0	0	1	0	0	0	0	0	1
GCF_000725405.1	1274	828	WP_051805775.1	Dermacoccus nishinomiyaensis, strain=M25	Dermacoccus nishinomiyaensis	Dermacoccus	Dermacoccaceae	Micrococcales	Actinobacteria	Actinobacteria	Bacteria	0	0	1	0	0	0	0	0	1
GCF_000023925.1	478801	829	WP_015779687.1	Kytococcus sedentarius DSM 20547, strain=DSM 20547	Kytococcus sedentarius	Kytococcus	Dermacoccaceae	Micrococcales	Actinobacteria	Actinobacteria	Bacteria	0	0	1	0	1	0	0	0	1
GCF_001190945.1	571913	785	WP_052593606.1	Luteipulveratus mongoliensis, strain=MN07-A0370(T), (=NBRC 105296(T)=VTCC D9-09(T)	Luteipulveratus mongoliensis	Luteipulveratus	Dermacoccaceae	Micrococcales	Actinobacteria	Actinobacteria	Bacteria	0	0	1	0	1	0	0	0	1
GCF_001189535.1	1658671	800	WP_050348179.1	Arsenicicoccus sp. oral taxon 190, strain=F0371	Arsenicicoccus sp. oral taxon 190	Arsenicicoccus	Intrasporangiaceae	Micrococcales	Actinobacteria	Actinobacteria	Bacteria	0	0	1	0	1	0	0	0	1
GCF_000184685.1	710696	810	WP_013492258.1	Intrasporangium calvum DSM 43043, strain=DSM 43043	Intrasporangium calvum	Intrasporangium	Intrasporangiaceae	Micrococcales	Actinobacteria	Actinobacteria	Bacteria	0	0	1	0	1	0	0	0	1
GCF_001685415.1	1758689	788	WP_066642790.1	Serinicoccus sp. JLT9, strain=JLT9	Serinicoccus sp. JLT9	Serinicoccus	Intrasporangiaceae	Micrococcales	Actinobacteria	Actinobacteria	Bacteria	0	0	1	0	1	0	0	0	1
GCF_000024065.1	471856	826	WP_015771837.1	Jonesia denitrificans DSM 20603, strain=DSM 20603	Jonesia denitrificans	Jonesia	Jonesiaceae	Micrococcales	Actinobacteria	Actinobacteria	Bacteria	0	0	1	0	0	0	0	0	1
GCF_001660485.1	453304	798	WP_067877044.1	Agromyces aureus, strain=AR33	Agromyces aureus	Agromyces	Microbacteriaceae	Micrococcales	Actinobacteria	Actinobacteria	Bacteria	0	0	1	0	1	0	0	0	1
GCF_001280205.1	1874630	N/A	N/A	Clavibacter michiganensis subsp. capsici, strain=PF008	Clavibacter michiganensis	Clavibacter	Microbacteriaceae	Micrococcales	Actinobacteria	Actinobacteria	Bacteria	0	0	0	0	0	0	0	0	1
GCF_000958465.1	33014	580	WP_045527832.1	Clavibacter michiganensis subsp. insidiosus, strain=R1-1	Clavibacter michiganensis	Clavibacter	Microbacteriaceae	Micrococcales	Actinobacteria	Actinobacteria	Bacteria	0	0	1	0	0	0	0	0	1
GCF_000063485.1	443906	585	WP_012038236.1	Clavibacter michiganensis subsp. michiganensis NCPPB 382, strain=NCPPB 382	Clavibacter michiganensis	Clavibacter	Microbacteriaceae	Micrococcales	Actinobacteria	Actinobacteria	Bacteria	0	0	1	0	0	0	0	0	1
GCF_000355695.1	1097677	580	WP_015490230.1	Clavibacter michiganensis subsp. nebraskensis NCPPB 2581, strain=type strain: NCPPB 2581	Clavibacter michiganensis	Clavibacter	Microbacteriaceae	Micrococcales	Actinobacteria	Actinobacteria	Bacteria	0	0	1	0	0	0	0	0	1
GCF_000069225.1	31964	N/A	N/A	Clavibacter michiganensis subsp. sepedonicus	Clavibacter michiganensis	Clavibacter	Microbacteriaceae	Micrococcales	Actinobacteria	Actinobacteria	Bacteria	0	0	0	0	0	0	0	0	1
GCF_001679725.1	670052	844	WP_066595157.1	Cryobacterium arcticum, strain=PAMC 27867	Cryobacterium arcticum	Cryobacterium	Microbacteriaceae	Micrococcales	Actinobacteria	Actinobacteria	Bacteria	0	0	1	0	1	0	0	0	1
GCF_000772085.1	1561023	N/A	N/A	Curtobacterium sp. MR_MD2014, strain=MR_MD2014	Curtobacterium sp. MR_MD2014	Curtobacterium	Microbacteriaceae	Micrococcales	Actinobacteria	Actinobacteria	Bacteria	0	0	0	0	0	0	0	0	0
GCF_001577365.1	1795630	N/A	N/A	Frondihabitans sp. PAMC 28766, strain=SR6	Frondihabitans sp. PAMC 28766	Frondihabitans	Microbacteriaceae	Micrococcales	Actinobacteria	Actinobacteria	Bacteria	0	0	0	0	0	0	0	0	0
GCF_000470775.1	1389489	N/A	N/A	Leifsonia xyli subsp. cynodontis DSM 46306, strain=DSM 46306	Leifsonia xyli	Leifsonia	Microbacteriaceae	Micrococcales	Actinobacteria	Actinobacteria	Bacteria	0	0	0	0	0	0	0	0	1
GCF_000007665.1	281090	686	WP_050737884.1	Leifsonia xyli subsp. xyli str. CTCB07, strain=CTCB07	Leifsonia xyli	Leifsonia	Microbacteriaceae	Micrococcales	Actinobacteria	Actinobacteria	Bacteria	0	0	1	0	0	0	0	0	1
GCF_001647635.1	1575	N/A	N/A	Leifsonia xyli, strain=SE134	Leifsonia xyli	Leifsonia	Microbacteriaceae	Micrococcales	Actinobacteria	Actinobacteria	Bacteria	0	0	0	0	0	0	0	0	0
GCF_001652465.1	84292	786	WP_053548613.1	Microbacterium chocolatum, strain=SIT 101	Microbacterium chocolatum	Microbacterium	Microbacteriaceae	Micrococcales	Actinobacteria	Actinobacteria	Bacteria	0	0	1	1	0	0	0	0	1
GCF_001792815.1	1906742	782	WP_070407924.1	Microbacterium sp. BH3-3-3, strain=BH3-3-3	Microbacterium sp. BH3-3-3	Microbacterium	Microbacteriaceae	Micrococcales	Actinobacteria	Actinobacteria	Bacteria	0	0	1	0	0	0	0	0	1
GCF_001266755.1	1696072	763	WP_053096549.1	Microbacterium sp. CGR1	Microbacterium sp. CGR1	Microbacterium	Microbacteriaceae	Micrococcales	Actinobacteria	Actinobacteria	Bacteria	0	0	1	1	0	0	0	0	1
GCF_001314225.1	1714373	765	WP_054686987.1	Microbacterium sp. No. 7, strain=No. 7	Microbacterium sp. No. 7	Microbacterium	Microbacteriaceae	Micrococcales	Actinobacteria	Actinobacteria	Bacteria	0	0	1	1	0	0	0	0	1
GCF_001558975.1	1795053	789	WP_062766653.1	Microbacterium sp. PAMC 28756, strain=HSR44	Microbacterium sp. PAMC 28756	Microbacterium	Microbacteriaceae	Micrococcales	Actinobacteria	Actinobacteria	Bacteria	0	0	1	0	1	0	0	0	1
GCF_001513675.1	367477	770	WP_067200260.1	Microbacterium sp. XT11, strain=XT11	Microbacterium sp. XT11	Microbacterium	Microbacteriaceae	Micrococcales	Actinobacteria	Actinobacteria	Bacteria	0	0	1	1	0	0	0	0	1
GCF_000202635.1	979556	765	WP_013586456.1	Microbacterium testaceum StLB037	Microbacterium testaceum	Microbacterium	Microbacteriaceae	Micrococcales	Actinobacteria	Actinobacteria	Bacteria	0	0	1	0	0	0	0	0	1
GCF_001542775.1	412690	787	WP_067227370.1	Microterricola viridarii, strain=ERGS5:02	Microterricola viridarii	Microterricola	Microbacteriaceae	Micrococcales	Actinobacteria	Actinobacteria	Bacteria	0	0	1	1	1	0	0	0	1
GCF_000875675.1	145458	829	WP_052493493.1	Rathayibacter toxicus, strain=70137	Rathayibacter toxicus	Rathayibacter	Microbacteriaceae	Micrococcales	Actinobacteria	Actinobacteria	Bacteria	0	0	1	0	0	0	0	0	1
GCF_001465855.1	145458	829	WP_052493493.1	Rathayibacter toxicus, strain=WAC3373	Rathayibacter toxicus	Rathayibacter	Microbacteriaceae	Micrococcales	Actinobacteria	Actinobacteria	Bacteria	0	0	1	0	0	0	0	0	1
GCF_001641005.1	33888	793	WP_068253695.1	Rathayibacter tritici, strain=NCPPB 1953	Rathayibacter tritici	Rathayibacter	Microbacteriaceae	Micrococcales	Actinobacteria	Actinobacteria	Bacteria	0	0	1	0	0	0	0	0	1
GCF_000699505.1	529884	720	WP_038502251.1	Rhodoluna lacicola, strain=MWH-Ta8	Rhodoluna lacicola	Rhodoluna	Microbacteriaceae	Micrococcales	Actinobacteria	Actinobacteria	Bacteria	0	0	1	0	0	0	0	0	1
GCF_001445575.1	656366	625	WP_062288489.1	Arthrobacter alpinus, strain=ERGS4:06	Arthrobacter alpinus	Arthrobacter	Micrococcaceae	Micrococcales	Actinobacteria	Actinobacteria	Bacteria	0	0	1	0	0	0	0	0	1
GCF_001294625.1	656366	593	WP_062006682.1	Arthrobacter alpinus, strain=R3.8	Arthrobacter alpinus	Arthrobacter	Micrococcaceae	Micrococcales	Actinobacteria	Actinobacteria	Bacteria	0	0	1	0	0	0	0	0	1
GCF_000755585.2	595593	599	WP_050070142.1	Arthrobacter sp. A3, strain=A3	Arthrobacter sp. A3	Arthrobacter	Micrococcaceae	Micrococcales	Actinobacteria	Actinobacteria	Bacteria	0	0	1	1	0	0	0	0	1
GCF_001542565.1	1771959	602	WP_062096912.1	Arthrobacter sp. ATCC 21022, strain=ATCC 21022	Arthrobacter sp. ATCC 21022	Arthrobacter	Micrococcaceae	Micrococcales	Actinobacteria	Actinobacteria	Bacteria	0	0	1	1	0	0	0	0	1
GCF_001281315.1	1704044	569	WP_054011254.1	Arthrobacter sp. ERGS1:01, strain=ERGS1:01	Arthrobacter sp. ERGS1:01	Arthrobacter	Micrococcaceae	Micrococcales	Actinobacteria	Actinobacteria	Bacteria	0	0	1	0	0	0	0	0	1
GCF_000196235.1	290399	656	WP_011692088.1	Arthrobacter sp. FB24, strain=FB24	Arthrobacter sp. FB24	Arthrobacter	Micrococcaceae	Micrococcales	Actinobacteria	Actinobacteria	Bacteria	0	0	1	1	0	0	0	0	1
GCF_000950575.1	1618207	606	WP_052663630.1	Arthrobacter sp. IHBB 11108, strain=IHBB 11108	Arthrobacter sp. IHBB 11108	Arthrobacter	Micrococcaceae	Micrococcales	Actinobacteria	Actinobacteria	Bacteria	0	0	1	0	0	0	0	0	1
GCF_001281115.1	1690248	756	WP_053798098.1	Arthrobacter sp. LS16, strain=LS16	Arthrobacter sp. LS16	Arthrobacter	Micrococcaceae	Micrococcales	Actinobacteria	Actinobacteria	Bacteria	0	0	1	0	0	0	0	0	1
GCF_000785535.1	1494608	585	WP_052135991.1	Arthrobacter sp. PAMC 25486	Arthrobacter sp. PAMC 25486	Arthrobacter	Micrococcaceae	Micrococcales	Actinobacteria	Actinobacteria	Bacteria	0	0	1	1	0	0	0	0	1
GCF_000294695.2	1118963	579	WP_043470310.1	Arthrobacter sp. Rue61a, strain=Rue61a	Arthrobacter sp. Rue61a	Arthrobacter	Micrococcaceae	Micrococcales	Actinobacteria	Actinobacteria	Bacteria	0	0	1	0	0	0	0	0	1
GCF_001750145.1	1849032	355	WP_069951801.1	Arthrobacter sp. U41, strain=U41	Arthrobacter sp. U41	Arthrobacter	Micrococcaceae	Micrococcales	Actinobacteria	Actinobacteria	Bacteria	0	0	1	0	0	0	0	0	1
GCF_001454985.1	1652545	756	WP_047119154.1	Arthrobacter sp. YC-RL1, strain=YC-RL1	Arthrobacter sp. YC-RL1	Arthrobacter	Micrococcaceae	Micrococcales	Actinobacteria	Actinobacteria	Bacteria	0	0	1	0	0	0	0	0	1
GCF_000197735.1	861360	755	WP_013349040.1	Glutamicibacter arilaitensis Re117, strain=Re117	Glutamicibacter arilaitensis	Glutamicibacter	Micrococcaceae	Micrococcales	Actinobacteria	Actinobacteria	Bacteria	0	0	1	0	0	0	0	0	1
GCF_001302565.1	256701	755	WP_060701641.1	Glutamicibacter arilaitensis, strain=KLBMP5180	Glutamicibacter arilaitensis	Glutamicibacter	Micrococcaceae	Micrococcales	Actinobacteria	Actinobacteria	Bacteria	0	0	1	0	0	0	0	0	1
GCF_001482365.1	446860	884	WP_058858903.1	Kocuria flava, strain=HO-9041	Kocuria flava	Kocuria	Micrococcaceae	Micrococcales	Actinobacteria	Actinobacteria	Bacteria	0	0	1	0	0	0	0	0	1
GCF_001275345.1	71999	869	WP_053447335.1	Kocuria palustris, strain=MU14/1	Kocuria palustris	Kocuria	Micrococcaceae	Micrococcales	Actinobacteria	Actinobacteria	Bacteria	0	0	1	0	0	0	0	0	1
GCF_000010285.1	378753	913	WP_012398379.1	Kocuria rhizophila DC2201, strain=DC2201 (= NBRC 103217)	Kocuria rhizophila	Kocuria	Micrococcaceae	Micrococcales	Actinobacteria	Actinobacteria	Bacteria	0	0	1	0	0	0	0	0	1
GCF_000023205.1	465515	867	WP_012750889.1	Micrococcus luteus NCTC 2665, strain=NCTC 2665 (Fleming 2665)	Micrococcus luteus	Micrococcus	Micrococcaceae	Micrococcales	Actinobacteria	Actinobacteria	Bacteria	0	0	1	0	0	0	0	0	1
GCF_000014925.1	290340	579	WP_011774928.1	Paenarthrobacter aurescens TC1, strain=TC1; ATCC BAA-1386	Paenarthrobacter aurescens	Paenarthrobacter	Micrococcaceae	Micrococcales	Actinobacteria	Actinobacteria	Bacteria	0	0	1	0	0	0	0	0	1
GCF_000022025.1	452863	710	WP_015937174.1	Pseudarthrobacter chlorophenolicus A6, strain=A6	Pseudarthrobacter chlorophenolicus	Pseudarthrobacter	Micrococcaceae	Micrococcales	Actinobacteria	Actinobacteria	Bacteria	0	0	1	1	0	0	0	0	1
GCF_000189535.1	930171	692	WP_013601055.1	Pseudarthrobacter phenanthrenivorans Sphe3, strain=Sphe3	Pseudarthrobacter phenanthrenivorans	Pseudarthrobacter	Micrococcaceae	Micrococcales	Actinobacteria	Actinobacteria	Bacteria	0	0	1	1	0	0	0	0	1
GCF_001484605.1	121292	665	WP_058932395.1	Pseudarthrobacter sulfonivorans, strain=Ar51	Pseudarthrobacter sulfonivorans	Pseudarthrobacter	Micrococcaceae	Micrococcales	Actinobacteria	Actinobacteria	Bacteria	0	0	1	0	0	0	0	0	1
GCF_001484605.1	121292	335	WP_058932413.1	Pseudarthrobacter sulfonivorans, strain=Ar51	Pseudarthrobacter sulfonivorans	Pseudarthrobacter	Micrococcaceae	Micrococcales	Actinobacteria	Actinobacteria	Bacteria	0	0	1	0	0	0	0	0	1
GCF_000018885.1	288705	N/A	N/A	Renibacterium salmoninarum ATCC 33209	Renibacterium salmoninarum	Renibacterium	Micrococcaceae	Micrococcales	Actinobacteria	Actinobacteria	Bacteria	0	0	0	0	0	0	0	0	0
GCF_000164695.2	762948	553	WP_013399100.1	Rothia dentocariosa ATCC 17931, strain=ATCC 17931	Rothia dentocariosa	Rothia	Micrococcaceae	Micrococcales	Actinobacteria	Actinobacteria	Bacteria	0	0	1	0	0	0	0	0	1
GCF_000011025.1	680646	668	WP_012903505.1	Rothia mucilaginosa DY-18, strain=DY-18	Rothia mucilaginosa	Rothia	Micrococcaceae	Micrococcales	Actinobacteria	Actinobacteria	Bacteria	0	0	1	0	0	0	0	0	1
GCF_001548235.1	43675	692	WP_060824761.1	Rothia mucilaginosa, strain=NUM-Rm6536	Rothia mucilaginosa	Rothia	Micrococcaceae	Micrococcales	Actinobacteria	Actinobacteria	Bacteria	0	0	1	0	0	0	0	0	1
GCF_001577305.1	37927	566	WP_066497879.1	Sinomonas atrocyanea, strain=KCTC 3377	Sinomonas atrocyanea	Sinomonas	Micrococcaceae	Micrococcales	Actinobacteria	Actinobacteria	Bacteria	0	0	1	0	0	0	0	0	1
GCF_001636295.1	1300344	811	WP_068200510.1	Isoptericola dokdonensis DS-3, strain=DS-3	Isoptericola dokdonensis	Isoptericola	Promicromonosporaceae	Micrococcales	Actinobacteria	Actinobacteria	Bacteria	0	0	1	1	0	0	0	0	1
GCF_000215105.1	743718	798	WP_013839122.1	Isoptericola variabilis 225, strain=225	Isoptericola variabilis	Isoptericola	Promicromonosporaceae	Micrococcales	Actinobacteria	Actinobacteria	Bacteria	0	0	1	1	0	0	0	0	1
GCF_000024965.1	446471	851	WP_012878970.1	Xylanimonas cellulosilytica DSM 15894, strain=DSM 15894	Xylanimonas cellulosilytica	Xylanimonas	Promicromonosporaceae	Micrococcales	Actinobacteria	Actinobacteria	Bacteria	0	0	1	1	0	0	0	0	1
GCF_000024925.1	446469	888	WP_012866337.1	Sanguibacter keddieii DSM 10542, strain=DSM 10542	Sanguibacter keddieii	Sanguibacter	Sanguibacteraceae	Micrococcales	Actinobacteria	Actinobacteria	Bacteria	0	0	1	0	0	0	0	0	1
GCF_000007485.1	203267	472	WP_011096338.1	Tropheryma whipplei str. Twist, strain=Twist	Tropheryma whipplei	Tropheryma		Micrococcales	Actinobacteria	Actinobacteria	Bacteria	0	0	1	0	0	0	0	0	1
GCF_000196075.1	218496	472	WP_011096338.1	Tropheryma whipplei TW08/27, strain=TW08/27	Tropheryma whipplei	Tropheryma		Micrococcales	Actinobacteria	Actinobacteria	Bacteria	0	0	1	0	0	0	0	0	1
GCF_000494755.1	1246995	803	WP_052359341.1	Actinoplanes friuliensis DSM 7358, strain=DSM 7358	Actinoplanes friuliensis	Actinoplanes	Micromonosporaceae	Micromonosporales	Actinobacteria	Actinobacteria	Bacteria	0	0	1	0	1	0	0	0	1
GCF_000284295.1	512565	775	WP_041830549.1	Actinoplanes missouriensis 431, strain=431	Actinoplanes missouriensis	Actinoplanes	Micromonosporaceae	Micromonosporales	Actinobacteria	Actinobacteria	Bacteria	0	0	1	0	0	0	0	0	1
GCF_000389965.1	649831	774	WP_015619606.1	Actinoplanes sp. N902-109, strain=N902-109	Actinoplanes sp. N902-109	Actinoplanes	Micromonosporaceae	Micromonosporales	Actinobacteria	Actinobacteria	Bacteria	0	0	1	0	1	0	0	0	1
GCF_000237145.1	134676	780	WP_014688361.1	Actinoplanes sp. SE50/110, strain=SE50/110	Actinoplanes sp. SE50/110	Actinoplanes	Micromonosporaceae	Micromonosporales	Actinobacteria	Actinobacteria	Bacteria	0	0	1	1	1	0	0	0	1
GCF_000145235.1	644283	783	WP_013287991.1	Micromonospora aurantiaca ATCC 27029, strain=ATCC 27029	Micromonospora aurantiaca	Micromonospora	Micromonosporaceae	Micromonosporales	Actinobacteria	Actinobacteria	Bacteria	0	0	1	1	0	0	0	0	1
GCF_000177655.2	648999	783	WP_013475514.1	Micromonospora sp. L5, strain=L5	Micromonospora sp. L5	Micromonospora	Micromonosporaceae	Micromonosporales	Actinobacteria	Actinobacteria	Bacteria	0	0	1	1	0	0	0	0	1
GCF_000018265.1	391037	806	WP_012183879.1	Salinispora arenicola CNS-205, strain=CNS-205	Salinispora arenicola	Salinispora	Micromonosporaceae	Micromonosporales	Actinobacteria	Actinobacteria	Bacteria	0	0	1	1	1	0	0	0	1
GCF_000016425.1	369723	806	WP_012014674.1	Salinispora tropica CNB-440, strain=CNB-440	Salinispora tropica	Salinispora	Micromonosporaceae	Micromonosporales	Actinobacteria	Actinobacteria	Bacteria	0	0	1	1	1	0	0	0	1
GCF_000204155.1	263358	793	WP_050814786.1	Verrucosispora maris AB-18-032, strain=AB-18-032	Verrucosispora maris	Verrucosispora	Micromonosporaceae	Micromonosporales	Actinobacteria	Actinobacteria	Bacteria	0	0	1	1	1	0	0	0	1
GCF_000024365.1	479431	N/A	N/A	Nakamurella multipartita DSM 44233, strain=DSM 44233	Nakamurella multipartita	Nakamurella	Nakamurellaceae	Nakamurellales	Actinobacteria	Actinobacteria	Bacteria	0	0	0	0	0	0	0	0	0
GCF_001509405.1	2041	755	WP_067858804.1	Aeromicrobium erythreum, strain=AR18	Aeromicrobium erythreum	Aeromicrobium	Nocardioidaceae	Propionibacteriales	Actinobacteria	Actinobacteria	Bacteria	0	0	1	0	1	0	0	0	1
GCF_000024345.1	479435	794	WP_012920008.1	Kribbella flavida DSM 17836, strain=DSM 17836	Kribbella flavida	Kribbella	Nocardioidaceae	Propionibacteriales	Actinobacteria	Actinobacteria	Bacteria	0	0	1	1	1	1	0	0	1
GCF_001653335.1	1300347	757	WP_068115320.1	Nocardioides dokdonensis FR1436, strain=FR1436	Nocardioides dokdonensis	Nocardioides	Nocardioidaceae	Propionibacteriales	Actinobacteria	Actinobacteria	Bacteria	0	0	1	0	1	0	0	0	1
GCF_000015265.1	196162	772	WP_011755344.1	Nocardioides sp. JS614, strain=JS614	Nocardioides sp. JS614	Nocardioides	Nocardioidaceae	Propionibacteriales	Actinobacteria	Actinobacteria	Bacteria	0	0	1	1	1	0	0	0	1
GCF_000785495.1	2045	794	WP_052138814.1	Pimelobacter simplex, strain=VKM Ac-2033D	Pimelobacter simplex	Pimelobacter	Nocardioidaceae	Propionibacteriales	Actinobacteria	Actinobacteria	Bacteria	0	0	1	1	1	0	0	0	1
GCF_000310065.1	1171373	779	WP_015070103.1	Acidipropionibacterium acidipropionici ATCC 4875, strain=ATCC 4875	Acidipropionibacterium acidipropionici	Acidipropionibacterium	Propionibacteriaceae	Propionibacteriales	Actinobacteria	Actinobacteria	Bacteria	0	0	1	1	0	0	0	0	1
GCF_001602115.1	1748	779	WP_062818788.1	Acidipropionibacterium acidipropionici, strain=ATCC 55737	Acidipropionibacterium acidipropionici	Acidipropionibacterium	Propionibacteriaceae	Propionibacteriales	Actinobacteria	Actinobacteria	Bacteria	0	0	1	1	0	0	0	0	1
GCF_001441165.1	1748	779	WP_015070103.1	Acidipropionibacterium acidipropionici, strain=CGMCC 1.2230	Acidipropionibacterium acidipropionici	Acidipropionibacterium	Propionibacteriaceae	Propionibacteriales	Actinobacteria	Actinobacteria	Bacteria	0	0	1	1	0	0	0	0	1
GCF_001281065.1	1747	762	WP_002521783.1	Cutibacteirum acnes, strain=KCOM 1861 (= ChDC B594)	Cutibacteirum acnes	Cutibacterium	Propionibacteriaceae	Propionibacteriales	Actinobacteria	Actinobacteria	Bacteria	0	0	1	1	0	0	0	0	1
GCF_001469655.1	1747	762	WP_002515482.1	Cutibacteirum acnes, strain=PA_12_1_L1	Cutibacteirum acnes	Cutibacterium	Propionibacteriaceae	Propionibacteriales	Actinobacteria	Actinobacteria	Bacteria	0	0	1	1	0	0	0	0	1
GCF_001469565.1	1747	762	WP_002515482.1	Cutibacteirum acnes, strain=PA_15_1_R1	Cutibacteirum acnes	Cutibacterium	Propionibacteriaceae	Propionibacteriales	Actinobacteria	Actinobacteria	Bacteria	0	0	1	1	0	0	0	0	1
GCF_001469615.1	1747	N/A	N/A	Cutibacteirum acnes, strain=PA_15_2_L1	Cutibacteirum acnes	Cutibacterium	Propionibacteriaceae	Propionibacteriales	Actinobacteria	Actinobacteria	Bacteria	0	0	0	0	0	0	0	0	1
GCF_001469595.1	1747	762	WP_002521783.1	Cutibacteirum acnes, strain=PA_21_1_L1	Cutibacteirum acnes	Cutibacterium	Propionibacteriaceae	Propionibacteriales	Actinobacteria	Actinobacteria	Bacteria	0	0	1	1	0	0	0	0	1
GCF_000213155.1	909952	762	WP_002515482.1	Propionibacterium acnes 266, strain=266	Cutibacterium acnes	Cutibacterium	Propionibacteriaceae	Propionibacteriales	Actinobacteria	Actinobacteria	Bacteria	0	0	1	1	0	0	0	0	1
GCF_000217615.1	1031709	762	WP_002521783.1	Propionibacterium acnes 6609, strain=6609	Cutibacterium acnes	Cutibacterium	Propionibacteriaceae	Propionibacteriales	Actinobacteria	Actinobacteria	Bacteria	0	0	1	1	0	0	0	0	1
GCF_000302515.1	1234380	762	WP_041446292.1	Propionibacterium acnes C1, strain=C1	Cutibacterium acnes	Cutibacterium	Propionibacteriaceae	Propionibacteriales	Actinobacteria	Actinobacteria	Bacteria	0	0	1	1	0	0	0	0	1
GCF_000709495.1	1276648	762	WP_002515482.1	Propionibacterium acnes hdn-1, strain=hdn-1	Cutibacterium acnes	Cutibacterium	Propionibacteriaceae	Propionibacteriales	Actinobacteria	Actinobacteria	Bacteria	0	0	1	1	0	0	0	0	1
GCF_000376705.1	1134454	762	WP_002515482.1	Propionibacterium acnes HL096PA1, strain=HL096PA1	Cutibacterium acnes	Cutibacterium	Propionibacteriaceae	Propionibacteriales	Actinobacteria	Actinobacteria	Bacteria	0	0	1	1	0	0	0	0	1
GCF_000008345.1	267747	762	WP_002521783.1	Propionibacterium acnes KPA171202, strain=KPA171202	Cutibacterium acnes	Cutibacterium	Propionibacteriaceae	Propionibacteriales	Actinobacteria	Actinobacteria	Bacteria	0	0	1	1	0	0	0	0	1
GCF_000025765.1	553199	762	WP_002515482.1	Propionibacterium acnes SK137, strain=SK137	Cutibacterium acnes	Cutibacterium	Propionibacteriaceae	Propionibacteriales	Actinobacteria	Actinobacteria	Bacteria	0	0	1	1	0	0	0	0	1
GCF_000231215.1	1091045	762	WP_002521783.1	Propionibacterium acnes subsp. defendens ATCC 11828, strain=ATCC 11828	Cutibacterium acnes	Cutibacterium	Propionibacteriaceae	Propionibacteriales	Actinobacteria	Actinobacteria	Bacteria	0	0	1	1	0	0	0	0	1
GCF_000240035.1	1114967	762	WP_002517974.1	Propionibacterium acnes TypeIA2 P.acn17, strain=P.acn17	Cutibacterium acnes	Cutibacterium	Propionibacteriaceae	Propionibacteriales	Actinobacteria	Actinobacteria	Bacteria	0	0	1	1	0	0	0	0	1
GCF_000240055.1	1114969	762	WP_002517974.1	Propionibacterium acnes TypeIA2 P.acn31, strain=P.acn31	Cutibacterium acnes	Cutibacterium	Propionibacteriaceae	Propionibacteriales	Actinobacteria	Actinobacteria	Bacteria	0	0	1	1	0	0	0	0	1
GCF_000240015.1	1114966	762	WP_002517974.1	Propionibacterium acnes TypeIA2 P.acn33, strain=P.acn33	Cutibacterium acnes	Cutibacterium	Propionibacteriaceae	Propionibacteriales	Actinobacteria	Actinobacteria	Bacteria	0	0	1	1	0	0	0	0	1
GCF_000367205.1	1170318	760	WP_036910404.1	Cutibacterium avidum 44067, strain=44067	Cutibacterium avidum	Cutibacterium	Propionibacteriaceae	Propionibacteriales	Actinobacteria	Actinobacteria	Bacteria	0	0	1	1	0	1	0	0	1
GCF_001714705.1	33010	760	WP_069102839.1	Cutibacterium avidum, strain=DPC 6544	Cutibacterium avidum	Cutibacterium	Propionibacteriaceae	Propionibacteriales	Actinobacteria	Actinobacteria	Bacteria	0	0	1	1	0	1	0	0	1
GCF_000270245.1	1032480	N/A	N/A	Microlunatus phosphovorus NM-1, strain=NM-1	Microlunatus phosphovorus	Microlunatus	Propionibacteriaceae	Propionibacteriales	Actinobacteria	Actinobacteria	Bacteria	0	0	0	0	0	0	0	0	0
GCF_000940845.1	66712	773	WP_013160773.1	Propionibacterium freudenreichii subsp. freudenreichii, strain=20271T	Propionibacterium freudenreichii	Propionibacterium	Propionibacteriaceae	Propionibacteriales	Actinobacteria	Actinobacteria	Bacteria	0	0	1	1	0	0	0	0	1
GCF_900016155.1	1752	786	WP_044636677.1	Propionibacterium freudenreichii subsp. shermanii	Propionibacterium freudenreichii	Propionibacterium	Propionibacteriaceae	Propionibacteriales	Actinobacteria	Actinobacteria	Bacteria	0	0	1	1	0	0	0	0	1
GCF_000091725.1	754252	773	WP_013160773.1	Propionibacterium freudenreichii subsp. shermanii CIRM-BIA1, strain=CIRM-B1AI	Propionibacterium freudenreichii	Propionibacterium	Propionibacteriaceae	Propionibacteriales	Actinobacteria	Actinobacteria	Bacteria	0	0	1	1	0	0	0	0	1
GCF_001717565.1	671223	653	WP_002527522.1	Propionibacterium sp. oral taxon 193, strain=F0672	Propionibacterium sp. oral taxon 193	Propionibacterium	Propionibacteriaceae	Propionibacteriales	Actinobacteria	Actinobacteria	Bacteria	0	0	1	1	0	0	0	0	1
GCF_000277715.1	767029	771	WP_014846772.1	Pseudopropionibacterium propionicum F0230a, strain=F0230a	Pseudopropionibacterium propionicum	Pseudopropionibacterium	Propionibacteriaceae	Propionibacteriales	Actinobacteria	Actinobacteria	Bacteria	0	0	1	0	0	0	0	0	1
GCF_001747425.1	340345	790	WP_069847869.1	Actinoalloteichus hymeniacidonis, strain=HPA177(T) (=DSM 45092(T))	Actinoalloteichus hymeniacidonis	Actinoalloteichus	Pseudonocardiaceae	Pseudonocardiales	Actinobacteria	Actinobacteria	Bacteria	0	0	1	0	1	0	0	0	1
GCF_000023245.1	446462	770	WP_015800045.1	Actinosynnema mirum DSM 43827, strain=DSM 43827	Actinosynnema mirum	Actinosynnema	Pseudonocardiaceae	Pseudonocardiales	Actinobacteria	Actinobacteria	Bacteria	0	0	1	0	1	0	0	0	1
GCF_000732925.1	208439	801	WP_038517188.1	Amycolatopsis japonica, strain=DSM 44213	Amycolatopsis japonica	Amycolatopsis	Pseudonocardiaceae	Pseudonocardiales	Actinobacteria	Actinobacteria	Bacteria	0	0	1	1	1	0	0	0	1
GCF_000454025.1	1221524	788	WP_013228464.1	Amycolatopsis mediterranei RB, strain=RB	Amycolatopsis mediterranei	Amycolatopsis	Pseudonocardiaceae	Pseudonocardiales	Actinobacteria	Actinobacteria	Bacteria	0	0	1	1	1	0	0	0	1
GCF_000220945.1	713604	788	WP_013228464.1	Amycolatopsis mediterranei S699, strain=S699	Amycolatopsis mediterranei	Amycolatopsis	Pseudonocardiaceae	Pseudonocardiales	Actinobacteria	Actinobacteria	Bacteria	0	0	1	1	1	0	0	0	1
GCF_000282715.1	713604	788	WP_013228464.1	Amycolatopsis mediterranei S699, strain=S699	Amycolatopsis mediterranei	Amycolatopsis	Pseudonocardiaceae	Pseudonocardiales	Actinobacteria	Actinobacteria	Bacteria	0	0	1	1	1	0	0	0	1
GCF_000196835.1	749927	788	YP_003768817.1	Amycolatopsis mediterranei U32, strain=U32	Amycolatopsis mediterranei	Amycolatopsis	Pseudonocardiaceae	Pseudonocardiales	Actinobacteria	Actinobacteria	Bacteria	0	0	1	1	1	0	0	0	1
GCF_000739085.1	1068978	783	WP_026153944.1	Amycolatopsis methanolica 239	Amycolatopsis methanolica	Amycolatopsis	Pseudonocardiaceae	Pseudonocardiales	Actinobacteria	Actinobacteria	Bacteria	0	0	1	1	1	0	0	0	1
GCF_000400635.2	1156913	801	WP_016332403.1	Amycolatopsis orientalis HCCB10007, strain=HCCB10007	Amycolatopsis orientalis	Amycolatopsis	Pseudonocardiaceae	Pseudonocardiales	Actinobacteria	Actinobacteria	Bacteria	0	0	1	1	1	0	0	0	1
GCF_000943515.2	31958	801	WP_044855995.1	Amycolatopsis orientalis, strain=B-37	Amycolatopsis orientalis	Amycolatopsis	Pseudonocardiaceae	Pseudonocardiales	Actinobacteria	Actinobacteria	Bacteria	0	0	1	1	1	1	0	0	1
GCF_001302585.1	860235	801	WP_054289469.1	Kibdelosporangium phytohabitans, strain=KLBMP1111	Kibdelosporangium phytohabitans	Kibdelosporangium	Pseudonocardiaceae	Pseudonocardiales	Actinobacteria	Actinobacteria	Bacteria	0	0	1	1	1	1	0	0	1
GCF_000525635.1	1449976	770	WP_025355210.1	Kutzneria albida DSM 43870, strain=DSM 43870	Kutzneria albida	Kutzneria	Pseudonocardiaceae	Pseudonocardiales	Actinobacteria	Actinobacteria	Bacteria	0	0	1	0	1	0	0	0	1
GCF_001701025.1	1586287	911	WP_065913838.1	Lentzea guizhouensis, strain=DHS C013	Lentzea guizhouensis	Lentzea	Pseudonocardiaceae	Pseudonocardiales	Actinobacteria	Actinobacteria	Bacteria	0	0	1	1	1	0	0	0	1
GCF_000196675.1	675635	N/A	N/A	Pseudonocardia dioxanivorans CB1190, strain=CB1190	Pseudonocardia dioxanivorans	Pseudonocardia	Pseudonocardiaceae	Pseudonocardiales	Actinobacteria	Actinobacteria	Bacteria	0	0	0	0	0	0	0	0	1
GCF_001294605.1	445576	N/A	N/A	Pseudonocardia sp. AL041005-10, strain=AL041005-10	Pseudonocardia sp. AL041005-10	Pseudonocardia	Pseudonocardiaceae	Pseudonocardiales	Actinobacteria	Actinobacteria	Bacteria	0	0	0	0	0	0	0	0	1
GCF_001420975.1	1688404	N/A	N/A	Pseudonocardia sp. EC080610-09	Pseudonocardia sp. EC080610-09	Pseudonocardia	Pseudonocardiaceae	Pseudonocardiales	Actinobacteria	Actinobacteria	Bacteria	0	0	0	0	0	0	0	0	1
GCF_001420995.1	1096856	N/A	N/A	Pseudonocardia sp. EC080619-01	Pseudonocardia sp. EC080619-01	Pseudonocardia	Pseudonocardiaceae	Pseudonocardiales	Actinobacteria	Actinobacteria	Bacteria	0	0	0	0	0	0	0	0	1
GCF_001294425.1	1096868	N/A	N/A	Pseudonocardia sp. EC080625-04, strain=EC080625-04	Pseudonocardia sp. EC080625-04	Pseudonocardia	Pseudonocardiaceae	Pseudonocardiales	Actinobacteria	Actinobacteria	Bacteria	0	0	0	0	0	0	0	0	1
GCF_001294645.1	1641402	795	WP_064485445.1	Pseudonocardia sp. HH130629-09, strain=HH130629-09	Pseudonocardia sp. HH130629-09	Pseudonocardia	Pseudonocardiaceae	Pseudonocardiales	Actinobacteria	Actinobacteria	Bacteria	0	0	1	1	1	0	0	0	1
GCF_001698125.1	1690815	N/A	N/A	Pseudonocardia sp. HH130630-07, strain=HH130630-07	Pseudonocardia sp. HH130630-07	Pseudonocardia	Pseudonocardiaceae	Pseudonocardiales	Actinobacteria	Actinobacteria	Bacteria	0	0	0	0	0	0	0	0	0
GCF_000023865.1	471857	837	WP_015785624.1	Saccharomonospora viridis DSM 43017, strain=DSM 43017	Saccharomonospora viridis	Saccharomonospora	Pseudonocardiaceae	Pseudonocardiales	Actinobacteria	Actinobacteria	Bacteria	0	0	1	1	1	0	0	0	1
GCF_000062885.1	405948	707	WP_009947720.1	Saccharopolyspora erythraea NRRL 2338, strain=NRRL 2338	Saccharopolyspora erythraea	Saccharopolyspora	Pseudonocardiaceae	Pseudonocardiales	Actinobacteria	Actinobacteria	Bacteria	0	0	1	0	1	0	0	0	1
GCF_000328705.1	1179773	765	WP_015098875.1	Saccharothrix espanaensis DSM 44229, strain=type strain: DSM 44229	Saccharothrix espanaensis	Saccharothrix	Pseudonocardiaceae	Pseudonocardiales	Actinobacteria	Actinobacteria	Bacteria	0	0	1	0	1	0	0	0	1
GCF_000269985.1	452652	817	WP_051055202.1	Kitasatospora setae KM-6054, strain=KM-6054	Kitasatospora setae	Kitasatospora	Streptomycetaceae	Streptomycetales	Actinobacteria	Actinobacteria	Bacteria	0	0	1	0	0	0	0	0	1
GCF_000963515.1	1434306	N/A	N/A	Streptomyces albulus ZPM, strain=ZPM	Streptomyces albulus	Streptomyces	Streptomycetaceae	Streptomycetales	Actinobacteria	Actinobacteria	Bacteria	0	0	0	0	0	0	0	0	1
GCF_000695235.1	68570	N/A	N/A	Streptomyces albulus, strain=NK660	Streptomyces albulus	Streptomyces	Streptomycetaceae	Streptomycetales	Actinobacteria	Actinobacteria	Bacteria	0	0	0	0	0	0	0	0	1
GCF_000359525.1	457425	N/A	N/A	Streptomyces albus J1074, strain=J1074	Streptomyces albus	Streptomyces	Streptomycetaceae	Streptomycetales	Actinobacteria	Actinobacteria	Bacteria	0	0	0	0	0	0	0	0	1
GCF_001753425.1	1888	899	WP_040258213.1	Streptomyces albus, strain=BK3-25	Streptomyces albus	Streptomyces	Streptomycetaceae	Streptomycetales	Actinobacteria	Actinobacteria	Bacteria	0	0	1	0	1	1	0	0	1
GCF_000827005.1	1888	899	WP_040258213.1	Streptomyces albus, strain=DSM 41398	Streptomyces albus	Streptomyces	Streptomycetaceae	Streptomycetales	Actinobacteria	Actinobacteria	Bacteria	0	0	1	0	1	1	0	0	1
GCF_001577385.1	1888	N/A	N/A	Streptomyces albus, strain=SM254	Streptomyces albus	Streptomyces	Streptomycetaceae	Streptomycetales	Actinobacteria	Actinobacteria	Bacteria	0	0	0	0	0	0	0	0	1
GCF_001267885.1	278992	865	WP_053142390.1	Streptomyces ambofaciens ATCC 23877, strain=ATCC 23877	Streptomyces ambofaciens	Streptomyces	Streptomycetaceae	Streptomycetales	Actinobacteria	Actinobacteria	Bacteria	0	0	1	0	1	0	0	0	1
GCF_001632865.1	1889	871	WP_063484413.1	Streptomyces ambofaciens, strain=DSM 40697	Streptomyces ambofaciens	Streptomyces	Streptomycetaceae	Streptomycetales	Actinobacteria	Actinobacteria	Bacteria	0	0	1	0	1	0	0	0	1
GCF_000009765.2	227882	N/A	N/A	Streptomyces avermitilis MA-4680 = NBRC 14893, strain=MA-4680	Streptomyces avermitilis	Streptomyces	Streptomycetaceae	Streptomycetales	Actinobacteria	Actinobacteria	Bacteria	0	0	0	0	0	0	0	0	1
GCF_000092385.1	749414	764	WP_055414020.1	Streptomyces bingchenggensis BCW-1, strain=BCW-1	Streptomyces bingchenggensis	Streptomyces	Streptomycetaceae	Streptomycetales	Actinobacteria	Actinobacteria	Bacteria	0	0	1	0	1	0	0	0	1
GCF_000240165.1	1003195	834	WP_014142368.1	Streptomyces cattleya NRRL 8057 = DSM 46488, strain=DSM 46488	Streptomyces cattleya	Streptomyces	Streptomycetaceae	Streptomycetales	Actinobacteria	Actinobacteria	Bacteria	0	0	1	0	0	0	0	0	1
GCF_000237305.1	1003195	N/A	N/A	Streptomyces cattleya NRRL 8057 = DSM 46488, strain=NRRL 8057	Streptomyces cattleya	Streptomyces	Streptomycetaceae	Streptomycetales	Actinobacteria	Actinobacteria	Bacteria	0	0	0	0	0	0	0	0	1
GCF_001693675.1	1901	N/A	N/A	Streptomyces clavuligerus, strain=F613-1	Streptomyces clavuligerus	Streptomyces	Streptomycetaceae	Streptomycetales	Actinobacteria	Actinobacteria	Bacteria	0	0	0	0	0	0	0	0	1
GCF_000203835.1	100226	855	NP_626805.1	Streptomyces coelicolor A3(2)	Streptomyces coelicolor	Streptomyces	Streptomycetaceae	Streptomycetales	Actinobacteria	Actinobacteria	Bacteria	0	0	1	1	1	1	0	0	1
GCF_000444875.1	1214242	928	WP_020939995.1	Streptomyces collinus Tu 365, strain=Tu 365	Streptomyces collinus	Streptomyces	Streptomycetaceae	Streptomycetales	Actinobacteria	Actinobacteria	Bacteria	0	0	1	0	1	0	0	0	1
GCF_000931445.1	477245	871	WP_044387764.1	Streptomyces cyaneogriseus subsp. noncyanogenus, strain=NMWT 1	Streptomyces cyaneogriseus	Streptomyces	Streptomycetaceae	Streptomycetales	Actinobacteria	Actinobacteria	Bacteria	0	0	1	0	1	1	0	0	1
GCF_000385945.1	1303692	846	WP_015608454.1	Streptomyces fulvissimus DSM 40593, strain=DSM 40593	Streptomyces fulvissimus	Streptomyces	Streptomycetaceae	Streptomycetales	Actinobacteria	Actinobacteria	Bacteria	0	0	1	0	1	1	0	0	1
GCF_000761215.1	1907	N/A	N/A	Streptomyces glaucescens, strain=GLA.O	Streptomyces glaucescens	Streptomyces	Streptomycetaceae	Streptomycetales	Actinobacteria	Actinobacteria	Bacteria	0	0	0	0	0	0	0	0	1
GCF_000261345.2	1172567	879	WP_010064139.1	Streptomyces globisporus C-1027, strain=C-1027	Streptomyces globisporus	Streptomyces	Streptomycetaceae	Streptomycetales	Actinobacteria	Actinobacteria	Bacteria	0	0	1	0	0	0	0	0	1
GCF_001542625.1	68214	745	WP_067318337.1	Streptomyces griseochromogenes, strain=ATCC 14511	Streptomyces griseochromogenes	Streptomyces	Streptomycetaceae	Streptomycetales	Actinobacteria	Actinobacteria	Bacteria	0	0	1	0	1	1	0	0	1
GCF_000010605.1	455632	853	WP_012381006.1	Streptomyces griseus subsp. griseus NBRC 13350, strain=NBRC 13350	Streptomyces griseus	Streptomyces	Streptomycetaceae	Streptomycetales	Actinobacteria	Actinobacteria	Bacteria	0	0	1	0	0	1	0	0	1
GCF_000245355.1	1133850	800	WP_014672663.1	Streptomyces hygroscopicus subsp. jinggangensis 5008, strain=5008	Streptomyces hygroscopicus	Streptomyces	Streptomycetaceae	Streptomycetales	Actinobacteria	Actinobacteria	Bacteria	0	0	1	0	1	0	0	0	1
GCF_000340845.1	1203460	800	WP_014672663.1	Streptomyces hygroscopicus subsp. jinggangensis TL01	Streptomyces hygroscopicus	Streptomyces	Streptomycetaceae	Streptomycetales	Actinobacteria	Actinobacteria	Bacteria	0	0	1	0	1	0	0	0	1
GCF_001447075.1	264445	N/A	N/A	Streptomyces hygroscopicus subsp. limoneus, strain=KCTC 1717	Streptomyces hygroscopicus	Streptomyces	Streptomycetaceae	Streptomycetales	Actinobacteria	Actinobacteria	Bacteria	0	0	0	0	0	0	0	0	1
GCF_001013905.1	1437453	864	WP_047122631.1	Streptomyces leeuwenhoekii, strain=type strain (C34 = DSM 42122 = NRRL B-24963)	Streptomyces leeuwenhoekii	Streptomyces	Streptomycetaceae	Streptomycetales	Actinobacteria	Actinobacteria	Bacteria	0	0	1	0	1	1	0	0	1
GCF_001685355.1	1915	918	WP_067445372.1	Streptomyces lincolnensis, strain=NRRL 2936	Streptomyces lincolnensis	Streptomyces	Streptomycetaceae	Streptomycetales	Actinobacteria	Actinobacteria	Bacteria	0	0	1	0	1	0	0	0	1
GCF_000739105.1	457428	858	WP_038534864.1	Streptomyces lividans TK24, strain=TK24	Streptomyces lividans	Streptomyces	Streptomycetaceae	Streptomycetales	Actinobacteria	Actinobacteria	Bacteria	0	0	1	1	1	1	0	0	1
GCF_000952035.1	1403539	810	WP_063781436.1	Streptomyces lydicus A02, strain=A02	Streptomyces lydicus	Streptomyces	Streptomycetaceae	Streptomycetales	Actinobacteria	Actinobacteria	Bacteria	0	0	1	0	1	0	0	0	1
GCF_001729485.1	47763	N/A	N/A	Streptomyces lydicus, strain=103	Streptomyces lydicus	Streptomyces	Streptomycetaceae	Streptomycetales	Actinobacteria	Actinobacteria	Bacteria	0	0	0	0	0	0	0	0	1
GCF_001704275.1	316284	N/A	N/A	Streptomyces noursei ATCC 11455, strain=ATCC 11455	Streptomyces noursei	Streptomyces	Streptomycetaceae	Streptomycetales	Actinobacteria	Actinobacteria	Bacteria	0	0	0	0	0	0	0	0	1
GCF_001767375.1	68249	N/A	N/A	Streptomyces pactum, strain=KLBMP 5084	Streptomyces pactum	Streptomyces	Streptomycetaceae	Streptomycetales	Actinobacteria	Actinobacteria	Bacteria	0	0	0	0	0	0	0	0	1
GCF_001660045.1	146923	860	WP_064727833.1	Streptomyces parvulus, strain=2297	Streptomyces parvulus	Streptomyces	Streptomycetaceae	Streptomycetales	Actinobacteria	Actinobacteria	Bacteria	0	0	1	0	1	0	0	0	1
GCF_000176115.2	591167	891	WP_041825407.1	Streptomyces pratensis ATCC 33331, strain=ATCC 33331	Streptomyces pratensis	Streptomyces	Streptomycetaceae	Streptomycetales	Actinobacteria	Actinobacteria	Bacteria	0	0	1	0	1	0	0	0	1
GCF_001278075.1	38300	737	WP_037774673.1	Streptomyces pristinaespiralis, strain=HCCB 10218	Streptomyces pristinaespiralis	Streptomyces	Streptomycetaceae	Streptomycetales	Actinobacteria	Actinobacteria	Bacteria	0	0	1	0	0	0	0	0	1
GCF_001735805.1	164348	877	WP_069780953.1	Streptomyces puniciscabiei, strain=TW1S1	Streptomyces puniciscabiei	Streptomyces	Streptomycetaceae	Streptomycetales	Actinobacteria	Actinobacteria	Bacteria	0	0	1	0	1	0	0	0	1
GCF_001511815.1	1926	911	WP_059249503.1	Streptomyces reticuli	Streptomyces reticuli	Streptomyces	Streptomycetaceae	Streptomycetales	Actinobacteria	Actinobacteria	Bacteria	0	0	1	0	1	1	0	0	1
GCF_001750785.1	285473	N/A	N/A	Streptomyces rubrolavendulae, strain=MJM4426	Streptomyces rubrolavendulae	Streptomyces	Streptomycetaceae	Streptomycetales	Actinobacteria	Actinobacteria	Bacteria	0	0	0	0	0	0	0	0	0
GCF_001704195.1	42239	N/A	N/A	Streptomyces sampsonii, strain=KJ40	Streptomyces sampsonii	Streptomyces	Streptomycetaceae	Streptomycetales	Actinobacteria	Actinobacteria	Bacteria	0	0	0	0	0	0	0	0	1
GCF_000091305.1	680198	787	WP_013003620.1	Streptomyces scabiei 87.22, strain=87.22	Streptomyces scabiei	Streptomyces	Streptomycetaceae	Streptomycetales	Actinobacteria	Actinobacteria	Bacteria	0	0	1	0	1	0	0	0	1
GCF_001484705.1	1751294	842	WP_058916116.1	Streptomyces sp. 4F, strain=4F	Streptomyces sp. 4F	Streptomyces	Streptomycetaceae	Streptomycetales	Actinobacteria	Actinobacteria	Bacteria	0	0	1	0	1	0	0	0	1
GCF_000816025.1	1262452	N/A	N/A	Streptomyces sp. 769, strain=769	Streptomyces sp. 769	Streptomyces	Streptomycetaceae	Streptomycetales	Actinobacteria	Actinobacteria	Bacteria	0	0	0	0	0	0	0	0	1
GCF_000772045.1	1561022	842	WP_061447105.1	Streptomyces sp. CCM_MD2014, strain=CCM_MD2014	Streptomyces sp. CCM_MD2014	Streptomyces	Streptomycetaceae	Streptomycetales	Actinobacteria	Actinobacteria	Bacteria	0	0	1	0	1	0	0	0	1
GCF_001484565.1	1725411	N/A	N/A	Streptomyces sp. CdTB01, strain=CdTB01	Streptomyces sp. CdTB01	Streptomyces	Streptomycetaceae	Streptomycetales	Actinobacteria	Actinobacteria	Bacteria	0	0	0	0	0	0	0	0	1
GCF_001278095.1	1649184	746	WP_053561307.1	Streptomyces sp. CFMR 7, strain=CFMR-7	Streptomyces sp. CFMR 7	Streptomyces	Streptomycetaceae	Streptomycetales	Actinobacteria	Actinobacteria	Bacteria	0	0	1	0	1	0	0	0	1
GCF_001011035.1	444103	878	WP_047019904.1	Streptomyces sp. CNQ-509, strain=CNQ-509	Streptomyces sp. CNQ-509	Streptomyces	Streptomycetaceae	Streptomycetales	Actinobacteria	Actinobacteria	Bacteria	0	0	1	0	1	0	0	0	1
GCF_000412265.2	465541	596	WP_053065761.1	Streptomyces sp. Mg1, strain=Mg1	Streptomyces sp. Mg1	Streptomyces	Streptomycetaceae	Streptomycetales	Actinobacteria	Actinobacteria	Bacteria	0	0	1	1	0	0	0	0	1
GCF_000364805.1	1265601	891	WP_015577107.1	Streptomyces sp. PAMC 26508, strain=PAMC 26508	Streptomyces sp. PAMC 26508	Streptomyces	Streptomycetaceae	Streptomycetales	Actinobacteria	Actinobacteria	Bacteria	0	0	1	0	1	0	0	0	1
GCF_001650215.1	1841249	N/A	N/A	Streptomyces sp. RTd22, strain=RTd22	Streptomyces sp. RTd22	Streptomyces	Streptomycetaceae	Streptomycetales	Actinobacteria	Actinobacteria	Bacteria	0	0	0	0	0	0	0	0	1
GCF_001611795.1	1783515	849	WP_062931433.1	Streptomyces sp. S10(2016), strain=S10	Streptomyces sp. S10(2016)	Streptomyces	Streptomycetaceae	Streptomycetales	Actinobacteria	Actinobacteria	Bacteria	0	0	1	0	1	0	0	0	1
GCF_001654495.1	1849967	841	WP_064533112.1	Streptomyces sp. SAT1, strain=SAT1	Streptomyces sp. SAT1	Streptomyces	Streptomycetaceae	Streptomycetales	Actinobacteria	Actinobacteria	Bacteria	0	0	1	0	1	0	0	0	1
GCF_000177195.2	862751	872	WP_014045871.1	Streptomyces sp. SirexAA-E, strain=SirexAA-E	Streptomyces sp. SirexAA-E	Streptomyces	Streptomycetaceae	Streptomycetales	Actinobacteria	Actinobacteria	Bacteria	0	0	1	0	1	0	0	0	1
GCF_001406115.1	54571	825	WP_055646292.1	Streptomyces venezuelae, strain=ATCC 15439	Streptomyces venezuelae	Streptomyces	Streptomycetaceae	Streptomycetales	Actinobacteria	Actinobacteria	Bacteria	0	0	1	0	1	0	0	0	1
GCF_001443625.1	54571	N/A	N/A	Streptomyces venezuelae, strain=ATCC 15439	Streptomyces venezuelae	Streptomyces	Streptomycetaceae	Streptomycetales	Actinobacteria	Actinobacteria	Bacteria	0	0	0	0	0	0	0	0	1
GCF_000830005.1	362257	849	WP_041129194.1	Streptomyces vietnamensis, strain=GIMV4.0001	Streptomyces vietnamensis	Streptomyces	Streptomycetaceae	Streptomycetales	Actinobacteria	Actinobacteria	Bacteria	0	0	1	0	1	0	0	0	1
GCF_000147815.2	653045	755	WP_043237122.1	Streptomyces violaceusniger Tu 4113, strain=Tu 4113	Streptomyces violaceusniger	Streptomyces	Streptomycetaceae	Streptomycetales	Actinobacteria	Actinobacteria	Bacteria	0	0	1	0	0	0	0	0	1
GCF_000993785.2	408015	N/A	N/A	Streptomyces xiamenensis, strain=MCCC 1A01550	Streptomyces xiamenensis	Streptomyces	Streptomycetaceae	Streptomycetales	Actinobacteria	Actinobacteria	Bacteria	0	0	0	0	0	0	0	0	1
GCF_000294515.1	1205910	764	WP_014911408.1	Nocardiopsis alba ATCC BAA-2165, strain=ATCC BAA-2165	Nocardiopsis alba	Nocardiopsis	Nocardiopsaceae	Streptosporangiales	Actinobacteria	Actinobacteria	Bacteria	0	0	1	0	1	0	0	0	1
GCF_000092985.1	446468	781	WP_013151739.1	Nocardiopsis dassonvillei subsp. dassonvillei DSM 43111, strain=DSM 43111	Nocardiopsis dassonvillei	Nocardiopsis	Nocardiopsaceae	Streptosporangiales	Actinobacteria	Actinobacteria	Bacteria	0	0	1	0	0	0	0	0	1
GCF_000012405.1	269800	784	WP_011291272.1	Thermobifida fusca YX, strain=YX	Thermobifida fusca	Thermobifida	Nocardiopsaceae	Streptosporangiales	Actinobacteria	Actinobacteria	Bacteria	0	0	1	0	0	0	0	0	1
GCF_000024865.1	479432	798	WP_012889001.1	Streptosporangium roseum DSM 43021, strain=DSM 43021	Streptosporangium roseum	Streptosporangium	Streptosporangiaceae	Streptosporangiales	Actinobacteria	Actinobacteria	Bacteria	0	0	1	0	1	1	0	0	1
GCF_000024385.1	471852	792	WP_012853589.1	Thermomonospora curvata DSM 43183, strain=DSM 43183	Thermomonospora curvata	Thermomonospora	Thermomonosporaceae	Streptosporangiales	Actinobacteria	Actinobacteria	Bacteria	0	0	1	1	0	0	0	0	1
GCF_000092645.1	469371	859	WP_013131398.1	Thermobispora bispora DSM 43833, strain=DSM 43833	Thermobispora bispora	Thermobispora			Actinobacteria	Actinobacteria	Bacteria	0	0	1	0	0	0	0	0	1
GCF_001023575.1	1650658	515	WP_052609226.1	Actinobacteria bacterium IMCC26256, strain=IMCC26256	Actinobacteria bacterium IMCC26256				Actinobacteria	Actinobacteria	Bacteria	0	0	1	0	0	0	0	0	1
GCF_000024225.1	521095	795	WP_012808890.1	Atopobium parvulum DSM 20469, strain=DSM 20469	Atopobium parvulum	Atopobium	Atopobiaceae	Coriobacteriales	Coriobacteriia	Actinobacteria	Bacteria	0	0	1	0	0	0	0	0	1
GCF_001189515.2	712411	800	WP_062393101.1	Olsenella sp. oral taxon 807, strain=F0089	Olsenella sp. oral taxon 807	Olsenella	Atopobiaceae	Coriobacteriales	Coriobacteriia	Actinobacteria	Bacteria	0	0	1	0	0	0	0	0	1
GCF_000143845.1	633147	798	WP_013251845.1	Olsenella uli DSM 7084, strain=DSM 7084	Olsenella uli	Olsenella	Atopobiaceae	Coriobacteriales	Coriobacteriia	Actinobacteria	Bacteria	0	0	1	0	1	0	0	0	1
GCF_000195315.1	700015	778	WP_013708679.1	Coriobacterium glomerans PW2, strain=PW2	Coriobacterium glomerans	Coriobacterium	Coriobacteriaceae	Coriobacteriales	Coriobacteriia	Actinobacteria	Bacteria	0	0	1	0	0	0	0	0	1
GCF_000814825.1	1531429	697	WP_052241569.1	Coriobacteriaceae bacterium 68-1-3, strain=68-1-3	Coriobacteriaceae bacterium 68-1-3		Coriobacteriaceae	Coriobacteriales	Coriobacteriia	Actinobacteria	Bacteria	0	0	1	0	0	0	0	0	1
GCF_000478885.1	1384484	786	WP_041714511.1	Adlercreutzia equolifaciens DSM 19450, strain=DSM 19450	Adlercreutzia equolifaciens	Adlercreutzia	Eggerthellaceae	Eggerthellales	Coriobacteriia	Actinobacteria	Bacteria	0	0	1	0	0	0	0	0	1
GCF_000023845.1	469378	811	WP_041225217.1	Cryptobacterium curtum DSM 15641, strain=DSM 15641	Cryptobacterium curtum	Cryptobacterium	Eggerthellaceae	Eggerthellales	Coriobacteriia	Actinobacteria	Bacteria	0	0	1	0	0	0	0	0	1
GCF_001643775.1	79604	759	WP_066662630.1	Denitrobacterium detoxificans, strain=NPOH1	Denitrobacterium detoxificans	Denitrobacterium	Eggerthellaceae	Eggerthellales	Coriobacteriia	Actinobacteria	Bacteria	0	0	1	0	0	0	0	0	1
GCF_000024265.1	479437	781	WP_015760699.1	Eggerthella lenta DSM 2243, strain=DSM 2243	Eggerthella lenta	Eggerthella	Eggerthellaceae	Eggerthellales	Coriobacteriia	Actinobacteria	Bacteria	0	0	1	0	0	0	0	0	1
GCF_000270285.1	502558	769	WP_041691001.1	Eggerthella sp. YY7918, strain=YY7918	Eggerthella sp. YY7918	Eggerthella	Eggerthellaceae	Eggerthellales	Coriobacteriia	Actinobacteria	Bacteria	0	0	1	0	0	0	0	0	1
GCF_000023885.1	471855	734	WP_012798164.1	Slackia heliotrinireducens DSM 20476, strain=DSM 20476	Slackia heliotrinireducens	Slackia	Eggerthellaceae	Eggerthellales	Coriobacteriia	Actinobacteria	Bacteria	0	0	1	0	0	0	0	0	1
GCF_000661895.1	42256	542	WP_038681763.1	Rubrobacter radiotolerans, strain=RSPS-4	Rubrobacter radiotolerans	Rubrobacter	Rubrobacteraceae	Rubrobacterales	Rubrobacteria	Actinobacteria	Bacteria	0	0	1	1	0	0	0	0	1
GCF_000014185.1	266117	511	WP_041328189.1	Rubrobacter xylanophilus DSM 9941, strain=DSM 9941	Rubrobacter xylanophilus	Rubrobacter	Rubrobacteraceae	Rubrobacterales	Rubrobacteria	Actinobacteria	Bacteria	0	0	1	1	0	0	0	0	1
GCF_000025265.1	469383	N/A	N/A	Conexibacter woesei DSM 14684, strain=DSM 14684	Conexibacter woesei	Conexibacter	Conexibacteraceae	Solirubrobacterales	Thermoleophilia	Actinobacteria	Bacteria	0	0	0	0	0	0	0	0	0
GCF_000008625.1	224324	413	NP_214110.1	Aquifex aeolicus VF5, strain=VF5	Aquifex aeolicus	Aquifex	Aquificaceae	Aquificales	Aquificae	Aquificae	Bacteria	0	0	1	0	0	0	0	0	1
GCF_000164905.1	608538	421	WP_012963474.1	Hydrogenobacter thermophilus TK-6, strain=TK-6	Hydrogenobacter thermophilus	Hydrogenobacter	Aquificaceae	Aquificales	Aquificae	Aquificae	Bacteria	0	0	1	0	0	0	0	0	1
GCF_000010785.1	608538	421	WP_012963474.1	Hydrogenobacter thermophilus TK-6, strain=TK-6	Hydrogenobacter thermophilus	Hydrogenobacter	Aquificaceae	Aquificales	Aquificae	Aquificae	Bacteria	0	0	1	0	0	0	0	0	1
GCF_000213785.1	547143	409	WP_015419931.1	Hydrogenobaculum sp. 3684, strain=3684	Hydrogenobaculum sp. 3684	Hydrogenobaculum	Aquificaceae	Aquificales	Aquificae	Aquificae	Bacteria	0	0	1	0	0	0	0	0	1
GCF_000341855.1	547144	409	WP_015419931.1	Hydrogenobaculum sp. HO, strain=HO	Hydrogenobaculum sp. HO	Hydrogenobaculum	Aquificaceae	Aquificales	Aquificae	Aquificae	Bacteria	0	0	1	0	0	0	0	0	1
GCF_000215065.1	547145	409	WP_015419931.1	Hydrogenobaculum sp. SHO, strain=SHO	Hydrogenobaculum sp. SHO	Hydrogenobaculum	Aquificaceae	Aquificales	Aquificae	Aquificae	Bacteria	0	0	1	0	0	0	0	0	1
GCF_000348765.2	547146	409	WP_015419931.1	Hydrogenobaculum sp. SN, strain=SN	Hydrogenobaculum sp. SN	Hydrogenobaculum	Aquificaceae	Aquificales	Aquificae	Aquificae	Bacteria	0	0	1	0	0	0	0	0	1
GCF_000020785.1	380749	409	WP_012514411.1	Hydrogenobaculum sp. Y04AAS1, strain=Y04AAS1	Hydrogenobaculum sp. Y04AAS1	Hydrogenobaculum	Aquificaceae	Aquificales	Aquificae	Aquificae	Bacteria	0	0	1	0	0	0	0	0	1
GCF_000025605.1	638303	413	WP_012991369.1	Thermocrinis albus DSM 14484, strain=DSM 14484	Thermocrinis albus	Thermocrinis	Aquificaceae	Aquificales	Aquificae	Aquificae	Bacteria	0	0	1	0	0	0	0	0	1
GCF_000512735.1	75906	404	WP_025305458.1	Thermocrinis ruber, strain=DSM 23557	Thermocrinis ruber	Thermocrinis	Aquificaceae	Aquificales	Aquificae	Aquificae	Bacteria	0	0	1	0	0	0	0	0	1
GCF_000021565.1	123214	577	WP_012675740.1	Persephonella marina EX-H1, strain=EX-H1	Persephonella marina	Persephonella	Hydrogenothermaceae	Aquificales	Aquificae	Aquificae	Bacteria	0	0	1	0	0	0	0	0	1
GCF_000021545.1	204536	571	WP_012674477.1	Sulfurihydrogenibium azorense Az-Fu1, strain=Az-Fu1	Sulfurihydrogenibium azorense	Sulfurihydrogenibium	Hydrogenothermaceae	Aquificales	Aquificae	Aquificae	Bacteria	0	0	1	0	0	0	0	0	1
GCF_000020325.1	436114	N/A	N/A	Sulfurihydrogenibium sp. YO3AOP1, strain=YO3AOP1	Sulfurihydrogenibium sp. YO3AOP1	Sulfurihydrogenibium	Hydrogenothermaceae	Aquificales	Aquificae	Aquificae	Bacteria	0	0	0	0	0	0	0	0	0
GCF_001547735.1	1298851	591	WP_068549083.1	Thermosulfidibacter takaii ABI70S6, strain=ABI70S6	Thermosulfidibacter takaii	Thermosulfidibacter		Aquificales	Aquificae	Aquificae	Bacteria	0	0	1	1	0	0	0	0	1
GCF_000191045.1	868864	491	WP_041737315.1	Desulfurobacterium thermolithotrophum DSM 11699, strain=DSM 11699	Desulfurobacterium thermolithotrophum	Desulfurobacterium	Desulfurobacteriaceae	Desulfurobacteriales	Aquificae	Aquificae	Bacteria	0	0	1	0	0	0	0	0	1
GCF_000185805.1	648996	510	WP_013537417.1	Thermovibrio ammonificans HB-1, strain=HB-1	Thermovibrio ammonificans	Thermovibrio	Desulfurobacteriaceae	Desulfurobacteriales	Aquificae	Aquificae	Bacteria	0	0	1	0	0	0	0	0	1
GCF_000724625.1	661478	449	WP_025226255.1	Fimbriimonas ginsengisoli Gsoil 348, strain=GSoil 348	Fimbriimonas ginsengisoli	Fimbriimonas	Fimbriimonadaceae	Fimbriimonadales	Fimbriimonadia	Armatimonadetes	Bacteria	0	0	1	0	0	0	0	0	1
GCF_001688725.1	1796613	697	WP_065537709.1	Bacteroides caecimuris, strain=I48	Bacteroides caecimuris	Bacteroides	Bacteroidaceae	Bacteroidales	Bacteroidia	Bacteroidetes	Bacteria	0	0	1	1	0	0	0	0	1
GCF_001318345.1	246787	715	WP_029427837.1	Bacteroides cellulosilyticus, strain=WH2	Bacteroides cellulosilyticus	Bacteroides	Bacteroidaceae	Bacteroidales	Bacteroidia	Bacteroidetes	Bacteria	0	0	1	1	0	0	0	0	1
GCF_001640865.1	997877	639	WP_007853644.1	Bacteroides dorei CL03T12C01, strain=CL03T12C01	Bacteroides dorei	Bacteroides	Bacteroidaceae	Bacteroidales	Bacteroidia	Bacteroidetes	Bacteria	0	0	1	1	0	0	0	0	1
GCF_001286525.1	817	699	WP_053874193.1	Bacteroides fragilis	Bacteroides fragilis	Bacteroides	Bacteroidaceae	Bacteroidales	Bacteroidia	Bacteroidetes	Bacteria	0	0	1	1	0	0	0	0	1
GCF_000210835.1	862962	699	WP_014299411.1	Bacteroides fragilis 638R, strain=638R	Bacteroides fragilis	Bacteroides	Bacteroidaceae	Bacteroidales	Bacteroidia	Bacteroidetes	Bacteria	0	0	1	1	0	0	0	0	1
GCF_000025985.1	272559	699	WP_010993513.1	Bacteroides fragilis NCTC 9343	Bacteroides fragilis	Bacteroides	Bacteroidaceae	Bacteroidales	Bacteroidia	Bacteroidetes	Bacteria	0	0	1	1	0	0	0	0	1
GCF_000009925.1	295405	699	YP_101177.1	Bacteroides fragilis YCH46, strain=YCH46	Bacteroides fragilis	Bacteroides	Bacteroidaceae	Bacteroidales	Bacteroidia	Bacteroidetes	Bacteria	0	0	1	1	0	0	0	0	1
GCF_000965785.1	817	699	WP_032573855.1	Bacteroides fragilis, strain=BOB25	Bacteroides fragilis	Bacteroides	Bacteroidaceae	Bacteroidales	Bacteroidia	Bacteroidetes	Bacteria	0	0	1	1	0	0	0	0	1
GCF_001682215.1	817	699	WP_065344670.1	Bacteroides fragilis, strain=S14	Bacteroides fragilis	Bacteroides	Bacteroidaceae	Bacteroidales	Bacteroidia	Bacteroidetes	Bacteria	0	0	1	1	0	0	0	0	1
GCF_000186225.1	693979	681	WP_041579511.1	Bacteroides helcogenes P 36-108, strain=P 36-108	Bacteroides helcogenes	Bacteroides	Bacteroidaceae	Bacteroidales	Bacteroidia	Bacteroidetes	Bacteria	0	0	1	1	0	0	0	0	1
GCF_900095495.1	1379690	697	WP_004323610.1	Bacteroides ovatus V975, strain=V975	Bacteroides ovatus	Bacteroides	Bacteroidaceae	Bacteroidales	Bacteroidia	Bacteroidetes	Bacteria	0	0	1	1	0	0	0	0	1
GCF_001314995.1	28116	697	WP_004323610.1	Bacteroides ovatus, strain=ATCC 8483	Bacteroides ovatus	Bacteroides	Bacteroidaceae	Bacteroidales	Bacteroidia	Bacteroidetes	Bacteria	0	0	1	1	0	0	0	0	1
GCF_000190575.1	667015	659	WP_013616371.1	Bacteroides salanitronis DSM 18170, strain=DSM 18170	Bacteroides salanitronis	Bacteroides	Bacteroidaceae	Bacteroidales	Bacteroidia	Bacteroidetes	Bacteria	0	0	1	1	0	0	0	0	1
GCF_000011065.1	226186	700	NP_812858.1	Bacteroides thetaiotaomicron VPI-5482, strain=VPI-5482	Bacteroides thetaiotaomicron	Bacteroides	Bacteroidaceae	Bacteroidales	Bacteroidia	Bacteroidetes	Bacteria	0	0	1	1	0	0	0	0	1
GCF_001314975.1	818	700	WP_062694349.1	Bacteroides thetaiotaomicron, strain=7330	Bacteroides thetaiotaomicron	Bacteroides	Bacteroidaceae	Bacteroidales	Bacteroidia	Bacteroidetes	Bacteria	0	0	1	1	0	0	0	0	1
GCF_000012825.1	435590	639	WP_032946439.1	Bacteroides vulgatus ATCC 8482, strain=ATCC 8482	Bacteroides vulgatus	Bacteroides	Bacteroidaceae	Bacteroidales	Bacteroidia	Bacteroidetes	Bacteria	0	0	1	1	0	0	0	0	1
GCF_000190535.1	709991	545	WP_041556624.1	Odoribacter splanchnicus DSM 20712, strain=DSM 220712	Odoribacter splanchnicus	Odoribacter	Odoribacteraceae	Bacteroidales	Bacteroidia	Bacteroidetes	Bacteria	0	0	1	0	0	0	0	0	1
GCF_000512915.1	880074	699	WP_025279571.1	Barnesiella viscericola DSM 18177, strain=C46, DSM 18177	Barnesiella viscericola	Barnesiella	Porphyromonadaceae	Bacteroidales	Bacteroidia	Bacteroidetes	Bacteria	0	0	1	1	0	0	0	0	1
GCF_000953535.1	1562970	531	WP_045090717.1	Fermentimonas caenicola	Fermentimonas caenicola	Fermentimonas	Porphyromonadaceae	Bacteroidales	Bacteroidia	Bacteroidetes	Bacteria	0	0	1	1	0	0	0	0	1
GCF_000183135.1	694427	685	WP_013446247.1	Paludibacter propionicigenes WB4, strain=WB4	Paludibacter propionicigenes	Paludibacter	Porphyromonadaceae	Bacteroidales	Bacteroidia	Bacteroidetes	Bacteria	0	0	1	1	0	0	0	0	1
GCF_000012845.1	435591	428	WP_005858154.1	Parabacteroides distasonis ATCC 8503, strain=ATCC 8503	Parabacteroides distasonis	Parabacteroides	Porphyromonadaceae	Bacteroidales	Bacteroidia	Bacteroidetes	Bacteria	0	0	1	0	0	0	0	0	1
GCF_001688845.1	1834200	687	WP_068960631.1	Parabacteroides sp. YL27, strain=YL27	Parabacteroides sp. YL27	Parabacteroides	Porphyromonadaceae	Bacteroidales	Bacteroidia	Bacteroidetes	Bacteria	0	0	1	1	0	0	0	0	1
GCF_000212375.1	879243	506	WP_013760923.1	Porphyromonas asaccharolytica DSM 20707, strain=DSM 20707	Porphyromonas asaccharolytica	Porphyromonas	Porphyromonadaceae	Bacteroidales	Bacteroidia	Bacteroidetes	Bacteria	0	0	1	1	0	0	0	0	1
GCF_001314265.1	1403335	511	WP_039416954.1	Porphyromonas gingivalis 381, strain=381	Porphyromonas gingivalis	Porphyromonas	Porphyromonadaceae	Bacteroidales	Bacteroidia	Bacteroidetes	Bacteria	0	0	1	0	0	0	0	0	1
GCF_001444325.1	1403338	511	WP_058018765.1	Porphyromonas gingivalis A7A1-28	Porphyromonas gingivalis	Porphyromonas	Porphyromonadaceae	Bacteroidales	Bacteroidia	Bacteroidetes	Bacteria	0	0	1	0	0	0	0	0	1
GCF_001274615.1	1403336	511	WP_053444017.1	Porphyromonas gingivalis AJW4, strain=AJW4	Porphyromonas gingivalis	Porphyromonas	Porphyromonadaceae	Bacteroidales	Bacteroidia	Bacteroidetes	Bacteria	0	0	1	0	0	0	0	0	1
GCF_000010505.1	431947	511	WP_039416954.1	Porphyromonas gingivalis ATCC 33277, strain=ATCC 33277	Porphyromonas gingivalis	Porphyromonas	Porphyromonadaceae	Bacteroidales	Bacteroidia	Bacteroidetes	Bacteria	0	0	1	0	0	0	0	0	1
GCF_000270225.1	1030843	511	WP_013815604.1	Porphyromonas gingivalis TDC60, strain=TDC60	Porphyromonas gingivalis	Porphyromonas	Porphyromonadaceae	Bacteroidales	Bacteroidia	Bacteroidetes	Bacteria	0	0	1	0	0	0	0	0	1
GCF_000007585.1	242619	511	WP_005874617.1	Porphyromonas gingivalis W83, strain=W83	Porphyromonas gingivalis	Porphyromonas	Porphyromonadaceae	Bacteroidales	Bacteroidia	Bacteroidetes	Bacteria	0	0	1	0	0	0	0	0	1
GCF_001263815.1	837	511	WP_005874617.1	Porphyromonas gingivalis, strain=A7436	Porphyromonas gingivalis	Porphyromonas	Porphyromonadaceae	Bacteroidales	Bacteroidia	Bacteroidetes	Bacteria	0	0	1	0	0	0	0	0	1
GCF_001547875.1	1307832	420	WP_060827235.1	Tannerella forsythia 3313, strain=3313	Tannerella forsythia	Tannerella	Porphyromonadaceae	Bacteroidales	Bacteroidia	Bacteroidetes	Bacteria	0	0	1	0	0	0	0	0	1
GCF_000238215.1	203275	420	WP_014223883.1	Tannerella forsythia 92A2, strain=92A2	Tannerella forsythia	Tannerella	Porphyromonadaceae	Bacteroidales	Bacteroidia	Bacteroidetes	Bacteria	0	0	1	0	0	0	0	0	1
GCF_001547855.1	1307833	420	WP_060830753.1	Tannerella forsythia KS16, strain=KS16	Tannerella forsythia	Tannerella	Porphyromonadaceae	Bacteroidales	Bacteroidia	Bacteroidetes	Bacteria	0	0	1	0	0	0	0	0	1
GCF_001717525.1	712710	429	WP_069176051.1	Tannerella sp. oral taxon HOT-286, strain=W11667	Tannerella sp. oral taxon HOT-286	Tannerella	Porphyromonadaceae	Bacteroidales	Bacteroidia	Bacteroidetes	Bacteria	0	0	1	0	0	0	0	0	1
GCF_000242335.1	908937	532	WP_005844582.1	Prevotella dentalis DSM 3688, strain=DSM 3688	Prevotella dentalis	Prevotella	Prevotellaceae	Bacteroidales	Bacteroidia	Bacteroidetes	Bacteria	0	0	1	1	0	0	0	0	1
GCF_000193395.1	767031	514	WP_013672101.1	Prevotella denticola F0289, strain=F0289	Prevotella denticola	Prevotella	Prevotellaceae	Bacteroidales	Bacteroidia	Bacteroidetes	Bacteria	0	0	1	1	0	0	0	0	1
GCF_001444445.1	76123	516	WP_025066237.1	Prevotella enoeca, strain=F0113	Prevotella enoeca	Prevotella	Prevotellaceae	Bacteroidales	Bacteroidia	Bacteroidetes	Bacteria	0	0	1	1	0	0	0	0	1
GCF_001262015.1	1236517	512	WP_050696522.1	Prevotella fusca JCM 17724, strain=W1435	Prevotella fusca	Prevotella	Prevotellaceae	Bacteroidales	Bacteroidia	Bacteroidetes	Bacteria	0	0	1	1	0	0	0	0	1
GCF_000261025.1	246198	517	WP_014709800.1	Prevotella intermedia 17, strain=17	Prevotella intermedia	Prevotella	Prevotellaceae	Bacteroidales	Bacteroidia	Bacteroidetes	Bacteria	0	0	1	1	0	0	0	0	1
GCF_001548195.1	28131	517	WP_014709800.1	Prevotella intermedia, strain=17-2	Prevotella intermedia	Prevotella	Prevotellaceae	Bacteroidales	Bacteroidia	Bacteroidetes	Bacteria	0	0	1	1	0	0	0	0	1
GCF_000144405.1	553174	514	WP_013265124.1	Prevotella melaninogenica ATCC 25845, strain=ATCC 25845	Prevotella melaninogenica	Prevotella	Prevotellaceae	Bacteroidales	Bacteroidia	Bacteroidetes	Bacteria	0	0	1	1	0	0	0	0	1
GCF_000025925.1	264731	377	WP_049769204.1	Prevotella ruminicola 23, strain=Bryant 23	Prevotella ruminicola	Prevotella	Prevotellaceae	Bacteroidales	Bacteroidia	Bacteroidetes	Bacteria	0	0	1	0	0	0	0	0	1
GCF_000163055.2	575614	504	WP_009227464.1	Prevotella sp. oral taxon 299 str. F0039, strain=F0039	Prevotella sp. oral taxon 299	Prevotella	Prevotellaceae	Bacteroidales	Bacteroidia	Bacteroidetes	Bacteria	0	0	1	0	0	0	0	0	1
GCF_000626635.1	1168034	580	WP_051567839.1	Draconibacterium orientale, strain=Draconibacterium orientale type strain FH5T	Draconibacterium orientale	Draconibacterium	Prolixibacteraceae	Bacteroidales	Bacteroidia	Bacteroidetes	Bacteria	0	0	1	0	0	0	0	0	1
GCF_000265365.1	679935	492	WP_014775310.1	Alistipes finegoldii DSM 17242, strain=DSM 17242	Alistipes finegoldii	Alistipes	Rikenellaceae	Bacteroidales	Bacteroidia	Bacteroidetes	Bacteria	0	0	1	1	0	0	0	0	1
GCF_000723505.1	1433126	457	WP_038656651.1	Mucinivorans hirudinis	Mucinivorans hirudinis	Mucinivorans	Rikenellaceae	Bacteroidales	Bacteroidia	Bacteroidetes	Bacteria	0	0	1	0	0	0	0	0	1
GCF_000010645.1	511995	N/A	N/A	Candidatus Azobacteroides pseudotrichonymphae genomovar. CFP2	Candidatus Azobacteroides pseudotrichonymphae	Candidatus Azobacteroides		Bacteroidales	Bacteroidia	Bacteroidetes	Bacteria	0	0	0	0	0	0	0	0	0
GCF_000473305.1	1400053	N/A	N/A	Bacteroidales bacterium CF, strain=CF	Bacteroidales bacterium CF			Bacteroidales	Bacteroidia	Bacteroidetes	Bacteria	0	0	0	0	0	0	0	0	0
GCF_001659705.1	1850526	668	WP_066205826.1	Arachidicoccus sp. BS20, strain=BS20	Arachidicoccus sp. BS20	Arachidicoccus	Chitinophagaceae	Chitinophagales	Chitinophagia	Bacteroidetes	Bacteria	0	0	1	1	0	0	0	0	1
GCF_000024005.1	485918	694	WP_012788601.1	Chitinophaga pinensis DSM 2588, strain=DSM 2588	Chitinophaga pinensis	Chitinophaga	Chitinophagaceae	Chitinophagales	Chitinophagia	Bacteroidetes	Bacteria	0	0	1	1	0	0	0	0	1
GCF_001644645.1	1492898	690	WP_066409941.1	Flavisolibacter sp. LCS9, strain=LCS9	Flavisolibacter sp. LCS9	Flavisolibacter	Chitinophagaceae	Chitinophagales	Chitinophagia	Bacteroidetes	Bacteria	0	0	1	1	0	0	0	0	1
GCF_001654455.1	1176587	698	WP_067750638.1	Niabella ginsenosidivorans, strain=BS26	Niabella ginsenosidivorans	Niabella	Chitinophagaceae	Chitinophagales	Chitinophagia	Bacteroidetes	Bacteria	0	0	1	1	0	0	0	0	1
GCF_000243115.2	929713	694	WP_008586264.1	Niabella soli DSM 19437, strain=JS13-8; DSM 19437	Niabella soli	Niabella	Chitinophagaceae	Chitinophagales	Chitinophagia	Bacteroidetes	Bacteria	0	0	1	1	0	0	0	0	1
GCF_000246855.1	700598	698	WP_014221924.1	Niastella koreensis GR20-10, strain=GR20-10	Niastella koreensis	Niastella	Chitinophagaceae	Chitinophagales	Chitinophagia	Bacteroidetes	Bacteria	0	0	1	1	0	0	0	0	1
GCF_000212735.1	760192	690	WP_013766850.1	Haliscomenobacter hydrossis DSM 1100, strain=DSM 1100	Haliscomenobacter hydrossis	Haliscomenobacter	Saprospiraceae	Chitinophagales	Chitinophagia	Bacteroidetes	Bacteria	0	0	1	1	0	0	0	0	1
GCF_000250635.1	984262	656	WP_015694389.1	Saprospira grandis str. Lewin, strain=Lewin	Saprospira grandis	Saprospira	Saprospiraceae	Chitinophagales	Chitinophagia	Bacteroidetes	Bacteria	0	0	1	1	0	0	0	0	1
GCF_000020565.1	452471	706	WP_012472628.1	Candidatus Amoebophilus asiaticus 5a2, strain=5a2	Candidatus Amoebophilus asiaticus	Candidatus Amoebophilus	Amoebophilaceae	Cytophagales	Cytophagia	Bacteroidetes	Bacteria	0	0	1	1	0	0	0	0	1
GCF_000304455.1	1231626	641	WP_041546118.1	Cardinium endosymbiont cEper1 of Encarsia pergandiella, strain=cEper1	Cardinium endosymbiont of Encarsia pergandiella	Candidatus Cardinium	Amoebophilaceae	Cytophagales	Cytophagia	Bacteroidetes	Bacteria	0	0	1	0	0	0	0	0	1
GCF_001593605.1	1727163	621	WP_067549930.1	Algoriphagus sp. M8-2, strain=M8-2	Algoriphagus sp. M8-2	Algoriphagus	Cyclobacteriaceae	Cytophagales	Cytophagia	Bacteroidetes	Bacteria	0	0	1	1	0	0	0	0	1
GCF_000265405.1	866536	650	WP_014771058.1	Belliella baltica DSM 15883, strain=DSM 15883	Belliella baltica	Belliella	Cyclobacteriaceae	Cytophagales	Cytophagia	Bacteroidetes	Bacteria	0	0	1	1	0	0	0	0	1
GCF_001050135.1	320787	671	WP_048640521.1	Cyclobacterium amurskyense, strain=KCTC 12363	Cyclobacterium amurskyense	Cyclobacterium	Cyclobacteriaceae	Cytophagales	Cytophagia	Bacteroidetes	Bacteria	0	0	1	1	0	0	0	0	1
GCF_000222485.1	880070	653	WP_014018735.1	Cyclobacterium marinum DSM 745, strain=DSM 745	Cyclobacterium marinum	Cyclobacterium	Cyclobacteriaceae	Cytophagales	Cytophagia	Bacteroidetes	Bacteria	0	0	1	1	0	0	0	0	1
GCF_000325705.1	926556	652	WP_015264202.1	Echinicola vietnamensis DSM 17526, strain=DSM 17526	Echinicola vietnamensis	Echinicola	Cyclobacteriaceae	Cytophagales	Cytophagia	Bacteroidetes	Bacteria	0	0	1	1	0	0	0	0	1
GCF_000014145.1	269798	626	WP_011586324.1	Cytophaga hutchinsonii ATCC 33406, strain=ATCC 33406	Cytophaga hutchinsonii	Cytophaga	Cytophagaceae	Cytophagales	Cytophagia	Bacteroidetes	Bacteria	0	0	1	1	0	0	0	0	1
GCF_000023125.1	471854	593	WP_015810573.1	Dyadobacter fermentans DSM 18053, strain=DSM 18053	Dyadobacter fermentans	Dyadobacter	Cytophagaceae	Cytophagales	Cytophagia	Bacteroidetes	Bacteria	0	0	1	1	0	0	0	0	1
GCF_000263195.1	929562	689	WP_015028843.1	Emticicia oligotrophica DSM 17448, strain=DSM 17448	Emticicia oligotrophica	Emticicia	Cytophagaceae	Cytophagales	Cytophagia	Bacteroidetes	Bacteria	0	0	1	1	0	0	0	0	1
GCF_000265505.1	880071	737	WP_014797965.1	Flexibacter litoralis DSM 6794, strain=DSM 6794	Flexibacter litoralis	Flexibacter	Cytophagaceae	Cytophagales	Cytophagia	Bacteroidetes	Bacteria	0	0	1	1	0	0	0	0	1
GCF_000166395.1	649349	617	WP_013409680.1	Leadbetterella byssophila DSM 17132, strain=DSM 17132	Leadbetterella byssophila	Leadbetterella	Cytophagaceae	Cytophagales	Cytophagia	Bacteroidetes	Bacteria	0	0	1	0	0	0	0	0	1
GCF_000218895.1	761193	685	WP_013930951.1	Runella slithyformis DSM 19594, strain=DSM 19594	Runella slithyformis	Runella	Cytophagaceae	Cytophagales	Cytophagia	Bacteroidetes	Bacteria	0	0	1	1	0	0	0	0	1
GCF_000974425.1	1379870	710	WP_046574155.1	Spirosoma radiotolerans, strain=DG5A	Spirosoma radiotolerans	Spirosoma	Cytophagaceae	Cytophagales	Cytophagia	Bacteroidetes	Bacteria	0	0	1	1	0	0	0	0	1
GCF_001682195.1	1191459	486	WP_066210778.1	Flammeovirga sp. MY04, strain=MY04	Flammeovirga sp. MY04	Flammeovirga	Flammeovirgaceae	Cytophagales	Cytophagia	Bacteroidetes	Bacteria	0	0	1	0	0	0	0	0	1
GCF_000183425.1	643867	705	WP_013453506.1	Marivirga tractuosa DSM 4126, strain=DSM 4126	Marivirga tractuosa	Marivirga	Flammeovirgaceae	Cytophagales	Cytophagia	Bacteroidetes	Bacteria	0	0	1	1	0	0	0	0	1
GCF_000597885.1	1257021	690	WP_061986411.1	Flammeovirgaceae bacterium 311	Flammeovirgaceae bacterium 311		Flammeovirgaceae	Cytophagales	Cytophagia	Bacteroidetes	Bacteria	0	0	1	1	0	0	0	0	1
GCF_000737515.1	1356852	752	WP_044013397.1	Hymenobacter sp. APR13, strain=APR13	Hymenobacter sp. APR13	Hymenobacter	Hymenobacteraceae	Cytophagales	Cytophagia	Bacteroidetes	Bacteria	0	0	1	1	0	0	0	0	1
GCF_001280305.1	1385663	768	WP_054413638.1	Hymenobacter sp. DG25A, strain=DG25A	Hymenobacter sp. DG25A	Hymenobacter	Hymenobacteraceae	Cytophagales	Cytophagia	Bacteroidetes	Bacteria	0	0	1	1	0	0	0	0	1
GCF_000801315.1	1385664	733	WP_044512685.1	Hymenobacter sp. DG25B, strain=DG25B	Hymenobacter sp. DG25B	Hymenobacter	Hymenobacteraceae	Cytophagales	Cytophagia	Bacteroidetes	Bacteria	0	0	1	1	0	0	0	0	1
GCF_001507645.1	1411621	759	WP_068196070.1	Hymenobacter sp. DG5B, strain=DG5B	Hymenobacter sp. DG5B	Hymenobacter	Hymenobacteraceae	Cytophagales	Cytophagia	Bacteroidetes	Bacteria	0	0	1	1	0	0	0	0	1
GCF_001596155.1	1484116	768	WP_068337424.1	Hymenobacter sp. PAMC 26554, strain=PAMC 26554	Hymenobacter sp. PAMC 26554	Hymenobacter	Hymenobacteraceae	Cytophagales	Cytophagia	Bacteroidetes	Bacteria	0	0	1	1	0	0	0	0	1
GCF_001562275.1	1484118	757	WP_068230160.1	Hymenobacter sp. PAMC 26628, strain=PAMC 26628	Hymenobacter sp. PAMC 26628	Hymenobacter	Hymenobacteraceae	Cytophagales	Cytophagia	Bacteroidetes	Bacteria	0	0	1	1	0	0	0	0	1
GCF_000576555.1	1227739	745	WP_044001380.1	Hymenobacter swuensis DY53, strain=DY53	Hymenobacter swuensis	Hymenobacter	Hymenobacteraceae	Cytophagales	Cytophagia	Bacteroidetes	Bacteria	0	0	1	1	0	0	0	0	1
GCF_001611675.1	388950	682	WP_068840134.1	Pontibacter akesuensis, strain=AKS 1T	Pontibacter akesuensis	Pontibacter	Hymenobacteraceae	Cytophagales	Cytophagia	Bacteroidetes	Bacteria	0	0	1	1	0	0	0	0	1
GCF_000973725.1	400092	N/A	N/A	Pontibacter korlensis, strain=X14-1T	Pontibacter korlensis	Pontibacter	Hymenobacteraceae	Cytophagales	Cytophagia	Bacteroidetes	Bacteria	0	0	0	0	0	0	0	0	0
GCF_001577755.1	1379909	704	WP_066504212.1	Rufibacter sp. DG15C, strain=DG15C	Rufibacter sp. DG15C	Rufibacter	Hymenobacteraceae	Cytophagales	Cytophagia	Bacteroidetes	Bacteria	0	0	1	1	0	0	0	0	1
GCF_001078055.1	1379910	702	WP_048920929.1	Rufibacter sp. DG31D, strain=DG31D	Rufibacter sp. DG31D	Rufibacter	Hymenobacteraceae	Cytophagales	Cytophagia	Bacteroidetes	Bacteria	0	0	1	1	0	0	0	0	1
GCF_001310085.1	512763	702	WP_062544723.1	Rufibacter tibetensis, strain=1351	Rufibacter tibetensis	Rufibacter	Hymenobacteraceae	Cytophagales	Cytophagia	Bacteroidetes	Bacteria	0	0	1	1	0	0	0	0	1
GCF_001308105.1	1085624	508	WP_060686475.1	Persicobacter sp. JZB09, strain=JZB09	Persicobacter sp. JZB09	Persicobacter	Persicobacteraceae	Cytophagales	Cytophagia	Bacteroidetes	Bacteria	0	0	1	0	0	0	0	0	1
GCF_000236405.1	1075399	N/A	N/A	Blattabacterium sp. (Cryptocercus punctulatus) str. Cpu, strain=Cpu	Blattabacterium punctulatus	Blattabacterium	Blattabacteriaceae	Flavobacteriales	Flavobacteriia	Bacteroidetes	Bacteria	0	0	0	0	0	0	0	0	0
GCF_000262715.1	1186051	N/A	N/A	Blattabacterium sp. (Blaberus giganteus), strain=BGIGA	Blattabacterium sp. (Blaberus giganteus)	Blattabacterium	Blattabacteriaceae	Flavobacteriales	Flavobacteriia	Bacteroidetes	Bacteria	0	0	0	0	0	0	0	0	0
GCF_000334405.1	1072467	N/A	N/A	Blattabacterium sp. (Blatta orientalis) str. Tarazona, strain=Tarazona	Blattabacterium sp. (Blatta orientalis)	Blattabacterium	Blattabacteriaceae	Flavobacteriales	Flavobacteriia	Bacteroidetes	Bacteria	0	0	0	0	0	0	0	0	0
GCF_000022605.2	331104	N/A	N/A	Blattabacterium sp. (Blattella germanica) str. Bge, strain=Bge	Blattabacterium sp. (Blattella germanica)	Blattabacterium	Blattabacteriaceae	Flavobacteriales	Flavobacteriia	Bacteroidetes	Bacteria	0	0	0	0	0	0	0	0	0
GCF_000233435.1	1074889	N/A	N/A	Blattabacterium sp. (Mastotermes darwiniensis) str. MADAR, strain=MADAR	Blattabacterium sp. (Mastotermes darwiniensis)	Blattabacterium	Blattabacteriaceae	Flavobacteriales	Flavobacteriia	Bacteroidetes	Bacteria	0	0	0	0	0	0	0	0	0
GCF_000471965.1	1316444	N/A	N/A	Blattabacterium sp. (Nauphoeta cinerea)	Blattabacterium sp. (Nauphoeta cinerea)	Blattabacterium	Blattabacteriaceae	Flavobacteriales	Flavobacteriia	Bacteroidetes	Bacteria	0	0	0	0	0	0	0	0	0
GCF_000348805.1	1229512	N/A	N/A	Blattabacterium sp. (Panesthia angustipennis spadica) str. BPAA, strain=BPAA	Blattabacterium sp. (Panesthia angustipennis spadica)	Blattabacterium	Blattabacteriaceae	Flavobacteriales	Flavobacteriia	Bacteroidetes	Bacteria	0	0	0	0	0	0	0	0	0
GCF_000093165.1	600809	N/A	N/A	Blattabacterium sp. (Periplaneta americana) str. BPLAN, strain=BPLAN	Blattabacterium sp. (Periplaneta americana)	Blattabacterium	Blattabacteriaceae	Flavobacteriales	Flavobacteriia	Bacteroidetes	Bacteria	0	0	0	0	0	0	0	0	0
GCF_000194605.1	755732	594	WP_052301325.1	Fluviicola taffensis DSM 16823, strain=DSM 16823	Fluviicola taffensis	Fluviicola	Crocinitomicaceae	Flavobacteriales	Flavobacteriia	Bacteroidetes	Bacteria	0	0	1	1	0	0	0	0	1
GCF_000236705.1	926562	693	WP_014203641.1	Owenweeksia hongkongensis DSM 17368, strain=DSM 17368	Owenweeksia hongkongensis	Owenweeksia	Cryomorphaceae	Flavobacteriales	Flavobacteriia	Bacteroidetes	Bacteria	0	0	1	1	0	0	0	0	1
GCF_000265385.1	746697	674	WP_014782670.1	Aequorivita sublithincola DSM 14238, strain=DSM 14238	Aequorivita sublithincola	Aequorivita	Flavobacteriaceae	Flavobacteriales	Flavobacteriia	Bacteroidetes	Bacteria	0	0	1	1	0	0	0	0	1
GCF_001310225.1	1736674	680	WP_054727184.1	Algibacter alginolytica, strain=HZ22	Algibacter alginolytica	Algibacter	Flavobacteriaceae	Flavobacteriales	Flavobacteriia	Bacteroidetes	Bacteria	0	0	1	1	0	0	0	0	1
GCF_000220625.1	860228	671	WP_013997240.1	Capnocytophaga canimorsus Cc5, strain=Cc5	Capnocytophaga canimorsus	Capnocytophaga	Flavobacteriaceae	Flavobacteriales	Flavobacteriia	Bacteroidetes	Bacteria	0	0	1	1	0	0	0	0	1
GCF_001553545.1	45243	646	WP_066430612.1	Capnocytophaga haemolytica, strain=CCUG 32990	Capnocytophaga haemolytica	Capnocytophaga	Flavobacteriaceae	Flavobacteriales	Flavobacteriia	Bacteroidetes	Bacteria	0	0	1	1	0	0	0	0	1
GCF_000023285.1	521097	636	WP_015783071.1	Capnocytophaga ochracea DSM 7271, strain=DSM 7271	Capnocytophaga ochracea	Capnocytophaga	Flavobacteriaceae	Flavobacteriales	Flavobacteriia	Bacteroidetes	Bacteria	0	0	1	1	0	0	0	0	1
GCF_001278825.1	1705617	636	WP_053580727.1	Capnocytophaga sp. oral taxon 323, strain=F0383	Capnocytophaga sp. oral taxon 323	Capnocytophaga	Flavobacteriaceae	Flavobacteriales	Flavobacteriia	Bacteroidetes	Bacteria	0	0	1	1	0	0	0	0	1
GCF_000186265.1	688270	669	WP_013549731.1	Cellulophaga algicola DSM 14237, strain=DSM 14237	Cellulophaga algicola	Cellulophaga	Flavobacteriaceae	Flavobacteriales	Flavobacteriia	Bacteroidetes	Bacteria	0	0	1	1	0	0	0	0	1
GCF_000468615.2	1348584	672	WP_029444948.1	Cellulophaga baltica 18, strain=18	Cellulophaga baltica	Cellulophaga	Flavobacteriaceae	Flavobacteriales	Flavobacteriia	Bacteroidetes	Bacteria	0	0	1	1	0	0	0	0	1
GCF_000477035.2	1348585	672	WP_025613758.1	Cellulophaga baltica NN016038, strain=NN016038	Cellulophaga baltica	Cellulophaga	Flavobacteriaceae	Flavobacteriales	Flavobacteriia	Bacteroidetes	Bacteria	0	0	1	1	0	0	0	0	1
GCF_000190595.1	867900	667	WP_013620368.1	Cellulophaga lytica DSM 7489, strain=DSM 7489	Cellulophaga lytica	Cellulophaga	Flavobacteriaceae	Flavobacteriales	Flavobacteriia	Bacteroidetes	Bacteria	0	0	1	1	0	0	0	0	1
GCF_000750195.1	979	667	WP_038504944.1	Cellulophaga lytica, strain=HI1	Cellulophaga lytica	Cellulophaga	Flavobacteriaceae	Flavobacteriales	Flavobacteriia	Bacteroidetes	Bacteria	0	0	1	1	0	0	0	0	1
GCF_001021975.1	1324352	590	WP_053327340.1	Chryseobacterium gallinarum, strain=DSM 27622	Chryseobacterium gallinarum	Chryseobacterium	Flavobacteriaceae	Flavobacteriales	Flavobacteriia	Bacteroidetes	Bacteria	0	0	1	1	0	0	0	0	1
GCF_001648155.1	1685010	589	WP_066754840.1	Chryseobacterium sp. IHB B 10212, strain=IHBB 10212	Chryseobacterium sp. IHB B 10212	Chryseobacterium	Flavobacteriaceae	Flavobacteriales	Flavobacteriia	Bacteroidetes	Bacteria	0	0	1	1	0	0	0	0	1
GCF_001456155.1	1721091	589	WP_062162441.1	Chryseobacterium sp. IHB B 17019, strain=IHB B 17019	Chryseobacterium sp. IHB B 17019	Chryseobacterium	Flavobacteriaceae	Flavobacteriales	Flavobacteriia	Bacteroidetes	Bacteria	0	0	1	1	0	0	0	0	1
GCF_000829375.1	878220	592	WP_052480700.1	Chryseobacterium sp. StRB126, strain=StRB126	Chryseobacterium sp. StRB126	Chryseobacterium	Flavobacteriaceae	Flavobacteriales	Flavobacteriia	Bacteroidetes	Bacteria	0	0	1	1	0	0	0	0	1
GCF_000196315.1	216432	679	WP_013186728.1	Croceibacter atlanticus HTCC2559, strain=HTCC2559	Croceibacter atlanticus	Croceibacter	Flavobacteriaceae	Flavobacteriales	Flavobacteriia	Bacteroidetes	Bacteria	0	0	1	1	0	0	0	0	1
GCF_001653755.1	1300343	674	WP_052111793.1	Dokdonia donghaensis DSW-1, strain=DSW-1	Dokdonia donghaensis	Dokdonia	Flavobacteriaceae	Flavobacteriales	Flavobacteriia	Bacteroidetes	Bacteria	0	0	1	1	0	0	0	0	1
GCF_000212355.1	983548	646	WP_013750101.1	Dokdonia sp. 4H-3-7-5, strain=4H-3-7-5	Dokdonia sp. 4H-3-7-5	Dokdonia	Flavobacteriaceae	Flavobacteriales	Flavobacteriia	Bacteroidetes	Bacteria	0	0	1	1	0	0	0	0	1
GCF_000152925.2	313590	674	WP_021778184.1	Dokdonia sp. MED134, strain=MED134	Dokdonia sp. MED134	Dokdonia	Flavobacteriaceae	Flavobacteriales	Flavobacteriia	Bacteroidetes	Bacteria	0	0	1	1	0	0	0	0	1
GCF_001011675.1	1352940	591	WP_047033182.1	Elizabethkingia anophelis FMS-007, strain=FMS-007	Elizabethkingia anophelis	Elizabethkingia	Flavobacteriaceae	Flavobacteriales	Flavobacteriia	Bacteroidetes	Bacteria	0	0	1	1	0	0	0	0	1
GCF_000495935.2	1338011	591	WP_024564754.1	Elizabethkingia anophelis NUHP1, strain=NUHP1	Elizabethkingia anophelis	Elizabethkingia	Flavobacteriaceae	Flavobacteriales	Flavobacteriia	Bacteroidetes	Bacteria	0	0	1	1	0	0	0	0	1
GCF_001618505.2	1117645	591	WP_061890086.1	Elizabethkingia anophelis, strain=CSID_3000521207	Elizabethkingia anophelis	Elizabethkingia	Flavobacteriaceae	Flavobacteriales	Flavobacteriia	Bacteroidetes	Bacteria	0	0	1	1	0	0	0	0	1
GCF_001596175.2	1117645	591	WP_061890086.1	Elizabethkingia anophelis, strain=CSID_3015183678	Elizabethkingia anophelis	Elizabethkingia	Flavobacteriaceae	Flavobacteriales	Flavobacteriia	Bacteroidetes	Bacteria	0	0	1	1	0	0	0	0	1
GCF_001618545.2	1117645	591	WP_061890086.1	Elizabethkingia anophelis, strain=CSID_3015183681	Elizabethkingia anophelis	Elizabethkingia	Flavobacteriaceae	Flavobacteriales	Flavobacteriia	Bacteroidetes	Bacteria	0	0	1	1	0	0	0	0	1
GCF_001618465.2	1117645	591	WP_061890086.1	Elizabethkingia anophelis, strain=CSID_3015183684	Elizabethkingia anophelis	Elizabethkingia	Flavobacteriaceae	Flavobacteriales	Flavobacteriia	Bacteroidetes	Bacteria	0	0	1	1	0	0	0	0	1
GCF_000955665.1	172045	591	WP_045182288.1	Elizabethkingia miricola, strain=BM10	Elizabethkingia miricola	Elizabethkingia	Flavobacteriaceae	Flavobacteriales	Flavobacteriia	Bacteroidetes	Bacteria	0	0	1	1	0	0	0	0	1
GCF_000253275.1	1034807	676	WP_014083112.1	Flavobacterium branchiophilum FL-15, strain=FL-15	Flavobacterium branchiophilum	Flavobacterium	Flavobacteriaceae	Flavobacteriales	Flavobacteriia	Bacteroidetes	Bacteria	0	0	1	1	0	0	0	0	1
GCF_000240075.2	1041826	680	WP_014164962.1	Flavobacterium columnare ATCC 49512, strain=ATCC 49512	Flavobacterium columnare	Flavobacterium	Flavobacteriaceae	Flavobacteriales	Flavobacteriia	Bacteroidetes	Bacteria	0	0	1	1	0	0	0	0	1
GCF_001534645.1	996	679	WP_060383371.1	Flavobacterium columnare, strain=94-081	Flavobacterium columnare	Flavobacterium	Flavobacteriaceae	Flavobacteriales	Flavobacteriia	Bacteroidetes	Bacteria	0	0	1	1	0	0	0	0	1
GCF_001641185.1	996	679	WP_063743642.1	Flavobacterium columnare, strain=C#2	Flavobacterium columnare	Flavobacterium	Flavobacteriaceae	Flavobacteriales	Flavobacteriia	Bacteroidetes	Bacteria	0	0	1	1	0	0	0	0	1
GCF_001677395.1	996	680	WP_065212990.1	Flavobacterium columnare, strain=Pf1	Flavobacterium columnare	Flavobacterium	Flavobacteriaceae	Flavobacteriales	Flavobacteriia	Bacteroidetes	Bacteria	0	0	1	1	0	0	0	0	1
GCF_001761465.1	1492737	680	WP_035636460.1	Flavobacterium gilvum, strain=EM1308	Flavobacterium gilvum	Flavobacterium	Flavobacteriaceae	Flavobacteriales	Flavobacteriia	Bacteroidetes	Bacteria	0	0	1	1	0	0	0	0	1
GCF_000455605.1	1094466	670	WP_014387444.1	Flavobacterium indicum GPTSA100-9 = DSM 17447, strain=GPTSA100-9	Flavobacterium indicum	Flavobacterium	Flavobacteriaceae	Flavobacteriales	Flavobacteriia	Bacteroidetes	Bacteria	0	0	1	1	0	0	0	0	1
GCF_000016645.1	376686	678	WP_012023505.1	Flavobacterium johnsoniae UW101, strain=UW101; ATCC 17061	Flavobacterium johnsoniae	Flavobacterium	Flavobacteriaceae	Flavobacteriales	Flavobacteriia	Bacteroidetes	Bacteria	0	0	1	1	0	0	0	0	1
GCF_001705175.1	986	676	WP_066032934.1	Flavobacterium johnsoniae, strain=GSE09	Flavobacterium johnsoniae	Flavobacterium	Flavobacteriaceae	Flavobacteriales	Flavobacteriia	Bacteroidetes	Bacteria	0	0	1	1	0	0	0	0	1
GCF_000754365.1	1452725	677	WP_011964423.1	Flavobacterium psychrophilum FPG101, strain=FPG101	Flavobacterium psychrophilum	Flavobacterium	Flavobacteriaceae	Flavobacteriales	Flavobacteriia	Bacteroidetes	Bacteria	0	0	1	1	0	0	0	0	1
GCF_000754405.1	1452724	677	WP_034099478.1	Flavobacterium psychrophilum FPG3, strain=FPG3	Flavobacterium psychrophilum	Flavobacterium	Flavobacteriaceae	Flavobacteriales	Flavobacteriia	Bacteroidetes	Bacteria	0	0	1	1	0	0	0	0	1
GCF_000064305.2	402612	677	YP_001297190.1	Flavobacterium psychrophilum JIP02/86, strain=JIP02/86	Flavobacterium psychrophilum	Flavobacterium	Flavobacteriaceae	Flavobacteriales	Flavobacteriia	Bacteroidetes	Bacteria	0	0	1	1	0	0	0	0	1
GCF_000739395.1	96345	677	WP_011964423.1	Flavobacterium psychrophilum, strain=CSF259-93	Flavobacterium psychrophilum	Flavobacterium	Flavobacteriaceae	Flavobacteriales	Flavobacteriia	Bacteroidetes	Bacteria	0	0	1	1	0	0	0	0	1
GCF_000831225.1	96345	677	WP_011964423.1	Flavobacterium psychrophilum, strain=phage resistant V3-5	Flavobacterium psychrophilum	Flavobacterium	Flavobacteriaceae	Flavobacteriales	Flavobacteriia	Bacteroidetes	Bacteria	0	0	1	1	0	0	0	0	1
GCF_000831185.1	96345	677	WP_011964423.1	Flavobacterium psychrophilum, strain=phage resistant V4-24	Flavobacterium psychrophilum	Flavobacterium	Flavobacteriaceae	Flavobacteriales	Flavobacteriia	Bacteroidetes	Bacteria	0	0	1	1	0	0	0	0	1
GCF_000831205.1	96345	677	WP_011964423.1	Flavobacterium psychrophilum, strain=phage resistant V4-33	Flavobacterium psychrophilum	Flavobacterium	Flavobacteriaceae	Flavobacteriales	Flavobacteriia	Bacteroidetes	Bacteria	0	0	1	1	0	0	0	0	1
GCF_000767095.1	96345	677	WP_011964423.1	Flavobacterium psychrophilum, strain=strain 950106-1/1	Flavobacterium psychrophilum	Flavobacterium	Flavobacteriaceae	Flavobacteriales	Flavobacteriia	Bacteroidetes	Bacteria	0	0	1	1	0	0	0	0	1
GCF_001708385.1	96345	672	WP_057670154.1	Flavobacterium psychrophilum, strain=Z1	Flavobacterium psychrophilum	Flavobacterium	Flavobacteriaceae	Flavobacteriales	Flavobacteriia	Bacteroidetes	Bacteria	0	0	1	1	0	0	0	0	1
GCF_001431805.1	96345	672	WP_057670154.1	Flavobacterium psychrophilum, strain=Z2	Flavobacterium psychrophilum	Flavobacterium	Flavobacteriaceae	Flavobacteriales	Flavobacteriia	Bacteroidetes	Bacteria	0	0	1	1	0	0	0	0	1
GCF_001735745.1	1336794	677	WP_069677265.1	Formosa sp. Hel1_33_131, strain=Hel1_33_131	Formosa sp. Hel1_33_131	Formosa	Flavobacteriaceae	Flavobacteriales	Flavobacteriia	Bacteroidetes	Bacteria	0	0	1	1	0	0	0	0	1
GCF_001735715.1	1336795	674	WP_069674073.1	Formosa sp. Hel3_A1_48, strain=Hel3_A1_48	Formosa sp. Hel3_A1_48	Formosa	Flavobacteriaceae	Flavobacteriales	Flavobacteriia	Bacteroidetes	Bacteria	0	0	1	1	0	0	0	0	1
GCF_000060345.1	411154	680	WP_011710816.1	Gramella forsetii KT0803, strain=KT0803	Gramella forsetii	Gramella	Flavobacteriaceae	Flavobacteriales	Flavobacteriia	Bacteroidetes	Bacteria	0	0	1	1	0	0	0	0	1
GCF_000211855.2	983544	691	WP_013869198.1	Lacinutrix sp. 5H-3-7-4, strain=5H-3-7-4	Lacinutrix sp. 5H-3-7-4	Lacinutrix	Flavobacteriaceae	Flavobacteriales	Flavobacteriia	Bacteroidetes	Bacteria	0	0	1	1	0	0	0	0	1
GCF_001543325.1	1622118	N/A	N/A	Lutibacter sp. LP1, strain=LP1	Lutibacter sp. LP1	Lutibacter	Flavobacteriaceae	Flavobacteriales	Flavobacteriia	Bacteroidetes	Bacteria	0	0	0	0	0	0	0	0	0
GCF_001761325.1	1850246	691	WP_070236600.1	Lutibacter sp. LPB0138, strain=LPB0138	Lutibacter sp. LPB0138	Lutibacter	Flavobacteriaceae	Flavobacteriales	Flavobacteriia	Bacteroidetes	Bacteria	0	0	1	1	0	0	0	0	1
GCF_000153165.2	313603	672	WP_013306350.1	Maribacter sp. HTCC2170, strain=HTCC2170	Maribacter sp. HTCC2170	Maribacter	Flavobacteriaceae	Flavobacteriales	Flavobacteriia	Bacteroidetes	Bacteria	0	0	1	1	0	0	0	0	1
GCF_000963865.1	516051	674	WP_045801366.1	Muricauda lutaonensis, strain=CC-HSB-11	Muricauda lutaonensis	Muricauda	Flavobacteriaceae	Flavobacteriales	Flavobacteriia	Bacteroidetes	Bacteria	0	0	1	1	0	0	0	0	1
GCF_000224085.1	886377	668	WP_014032207.1	Muricauda ruestringensis DSM 13258, strain=DSM 13258	Muricauda ruestringensis	Muricauda	Flavobacteriaceae	Flavobacteriales	Flavobacteriia	Bacteroidetes	Bacteria	0	0	1	1	0	0	0	0	1
GCF_001481655.1	76832	675	WP_006260524.1	Myroides odoratimimus, strain=PR63039	Myroides odoratimimus	Myroides	Flavobacteriaceae	Flavobacteriales	Flavobacteriia	Bacteroidetes	Bacteria	0	0	1	1	0	0	0	0	1
GCF_000833025.1	480520	675	WP_041888669.1	Myroides profundi, strain=D25	Myroides profundi	Myroides	Flavobacteriaceae	Flavobacteriales	Flavobacteriia	Bacteroidetes	Bacteria	0	0	1	1	0	0	0	0	1
GCF_000807225.1	1583100	675	WP_006257531.1	Myroides sp. A21, strain=A21	Myroides sp. A21	Myroides	Flavobacteriaceae	Flavobacteriales	Flavobacteriia	Bacteroidetes	Bacteria	0	0	1	1	0	0	0	0	1
GCF_000332115.1	592029	692	WP_015362660.1	Nonlabens dokdonensis DSW-6	Nonlabens dokdonensis	Nonlabens	Flavobacteriaceae	Flavobacteriales	Flavobacteriia	Bacteroidetes	Bacteria	0	0	1	1	0	0	0	0	1
GCF_001430865.1	1476901	687	WP_060523869.1	Nonlabens sp. MIC269, strain=MIC269	Nonlabens sp. MIC269	Nonlabens	Flavobacteriaceae	Flavobacteriales	Flavobacteriia	Bacteroidetes	Bacteria	0	0	1	1	0	0	0	0	1
GCF_000265465.1	867902	660	WP_014790996.1	Ornithobacterium rhinotracheale DSM 15997, strain=DSM 15997	Ornithobacterium rhinotracheale	Ornithobacterium	Flavobacteriaceae	Flavobacteriales	Flavobacteriia	Bacteroidetes	Bacteria	0	0	1	1	0	0	0	0	1
GCF_000756505.1	1401325	660	WP_014790996.1	Ornithobacterium rhinotracheale ORT-UMN 88, strain=ORT-UMN 88	Ornithobacterium rhinotracheale	Ornithobacterium	Flavobacteriaceae	Flavobacteriales	Flavobacteriia	Bacteroidetes	Bacteria	0	0	1	1	0	0	0	0	1
GCF_000152945.2	313598	671	WP_015481014.1	Polaribacter sp. MED152, strain=MED152	Polaribacter sp. MED152	Polaribacter	Flavobacteriaceae	Flavobacteriales	Flavobacteriia	Bacteroidetes	Bacteria	0	0	1	1	0	0	0	0	1
GCF_001761365.1	1774273	672	WP_065317740.1	Polaribacter vadi, strain=LPB0003	Polaribacter vadi	Polaribacter	Flavobacteriaceae	Flavobacteriales	Flavobacteriia	Bacteroidetes	Bacteria	0	0	1	1	0	0	0	0	1
GCF_000153485.2	313595	686	WP_015024621.1	Psychroflexus torquis ATCC 700755, strain=ATCC 700755	Psychroflexus torquis	Psychroflexus	Flavobacteriaceae	Flavobacteriales	Flavobacteriia	Bacteroidetes	Bacteria	0	0	1	1	0	0	0	0	1
GCF_001051115.1	34085	602	WP_004918225.1	Riemerella anatipestifer	Riemerella anatipestifer	Riemerella	Flavobacteriaceae	Flavobacteriales	Flavobacteriia	Bacteroidetes	Bacteria	0	0	1	1	0	0	0	0	1
GCF_001051075.1	34085	602	WP_004918225.1	Riemerella anatipestifer	Riemerella anatipestifer	Riemerella	Flavobacteriaceae	Flavobacteriales	Flavobacteriia	Bacteroidetes	Bacteria	0	0	1	1	0	0	0	0	1
GCF_000252855.1	693978	602	WP_004918225.1	Riemerella anatipestifer ATCC 11845 = DSM 15868, strain=ATCC 11845	Riemerella anatipestifer	Riemerella	Flavobacteriaceae	Flavobacteriales	Flavobacteriia	Bacteroidetes	Bacteria	0	0	1	1	0	0	0	0	1
GCF_000183155.1	693978	602	WP_004918225.1	Riemerella anatipestifer ATCC 11845 = DSM 15868, strain=DSM 15868	Riemerella anatipestifer	Riemerella	Flavobacteriaceae	Flavobacteriales	Flavobacteriia	Bacteroidetes	Bacteria	0	0	1	1	0	0	0	0	1
GCF_000734055.1	1354240	602	WP_014938046.1	Riemerella anatipestifer CH3, strain=CH3	Riemerella anatipestifer	Riemerella	Flavobacteriaceae	Flavobacteriales	Flavobacteriia	Bacteroidetes	Bacteria	0	0	1	1	0	0	0	0	1
GCF_000295655.1	1228997	602	WP_014938046.1	Riemerella anatipestifer RA-CH-1, strain=RA-CH-1	Riemerella anatipestifer	Riemerella	Flavobacteriaceae	Flavobacteriales	Flavobacteriia	Bacteroidetes	Bacteria	0	0	1	1	0	0	0	0	1
GCF_000331695.1	1271752	602	WP_004918225.1	Riemerella anatipestifer RA-CH-2, strain=RA-CH-2	Riemerella anatipestifer	Riemerella	Flavobacteriaceae	Flavobacteriales	Flavobacteriia	Bacteroidetes	Bacteria	0	0	1	1	0	0	0	0	1
GCF_000191565.1	992406	602	WP_004918225.1	Riemerella anatipestifer RA-GD, strain=RA-GD	Riemerella anatipestifer	Riemerella	Flavobacteriaceae	Flavobacteriales	Flavobacteriia	Bacteroidetes	Bacteria	0	0	1	1	0	0	0	0	1
GCF_001077795.1	1455062	602	WP_004918225.1	Riemerella anatipestifer Yb2, strain=Yb2	Riemerella anatipestifer	Riemerella	Flavobacteriaceae	Flavobacteriales	Flavobacteriia	Bacteroidetes	Bacteria	0	0	1	1	0	0	0	0	1
GCF_000024125.1	313596	677	WP_041327005.1	Robiginitalea biformata HTCC2501, strain=HTCC2501	Robiginitalea biformata	Robiginitalea	Flavobacteriaceae	Flavobacteriales	Flavobacteriia	Bacteroidetes	Bacteria	0	0	1	1	0	0	0	0	1
GCF_001430825.1	1453352	673	WP_062056067.1	Sediminicola sp. YIK13, strain=YIK13	Sediminicola sp. YIK13	Sediminicola	Flavobacteriaceae	Flavobacteriales	Flavobacteriia	Bacteroidetes	Bacteria	0	0	1	1	0	0	0	0	1
GCF_000941055.1	1454006	678	WP_052647399.1	Siansivirga zeaxanthinifaciens CC-SAMT-1	Siansivirga zeaxanthinifaciens	Siansivirga	Flavobacteriaceae	Flavobacteriales	Flavobacteriia	Bacteroidetes	Bacteria	0	0	1	1	0	0	0	0	1
GCF_001483385.1	669041	674	WP_058885824.1	Tenacibaculum dicentrarchi, strain=AY7486TD	Tenacibaculum dicentrarchi	Tenacibaculum	Flavobacteriaceae	Flavobacteriales	Flavobacteriia	Bacteroidetes	Bacteria	0	0	1	1	0	0	0	0	1
GCF_000189415.1	865938	667	WP_013597896.1	Weeksella virosa DSM 16922, strain=DSM 16922	Weeksella virosa	Weeksella	Flavobacteriaceae	Flavobacteriales	Flavobacteriia	Bacteroidetes	Bacteria	0	0	1	1	0	0	0	0	1
GCF_001697185.1	1790137	622	WP_068824622.1	Wenyingzhuangia fucanilytica, strain=CZ1127	Wenyingzhuangia fucanilytica	Wenyingzhuangia	Flavobacteriaceae	Flavobacteriales	Flavobacteriia	Bacteroidetes	Bacteria	0	0	1	1	0	0	0	0	1
GCF_000828715.1	754409	662	WP_052471335.1	Winogradskyella sp. PG-2, strain=PG-2	Winogradskyella sp. PG-2	Winogradskyella	Flavobacteriaceae	Flavobacteriales	Flavobacteriia	Bacteroidetes	Bacteria	0	0	1	1	0	0	0	0	1
GCF_000973105.1	63186	672	WP_013992554.1	Zobellia galactanivorans, strain=DsiJT	Zobellia galactanivorans	Zobellia	Flavobacteriaceae	Flavobacteriales	Flavobacteriia	Bacteroidetes	Bacteria	0	0	1	1	0	0	0	0	1
GCF_000023465.1	655815	669	WP_013070158.1	Zunongwangia profunda SM-A87, strain=SMA-87	Zunongwangia profunda	Zunongwangia	Flavobacteriaceae	Flavobacteriales	Flavobacteriia	Bacteroidetes	Bacteria	0	0	1	1	0	0	0	0	1
GCF_000023725.1	531844	574	WP_049753427.1	Flavobacteriaceae bacterium 3519-10, strain=3519-10	Flavobacteriaceae bacterium 3519-10		Flavobacteriaceae	Flavobacteriales	Flavobacteriia	Bacteroidetes	Bacteria	0	0	1	1	0	0	0	0	1
GCF_000709555.1	1415657	N/A	N/A	endosymbiont of Llaveia axin axin	endosymbiont of Llaveia axin axin				Flavobacteriia	Bacteroidetes	Bacteria	0	0	0	0	0	0	0	0	0
GCF_001596135.1	1300914	564	WP_067192426.1	Mucilaginibacter sp. PAMC 26640, strain=PAMC 26640	Mucilaginibacter sp. PAMC 26640	Mucilaginibacter	Sphingobacteriaceae	Sphingobacteriales	Sphingobacteriia	Bacteroidetes	Bacteria	0	0	1	1	0	0	0	0	1
GCF_001590605.1	188932	667	WP_068396410.1	Pedobacter cryoconitis, strain=PAMC 27485	Pedobacter cryoconitis	Pedobacter	Sphingobacteriaceae	Sphingobacteriales	Sphingobacteriia	Bacteroidetes	Bacteria	0	0	1	1	0	0	0	0	1
GCF_000023825.1	485917	604	WP_015808354.1	Pedobacter heparinus DSM 2366, strain=DSM 2366	Pedobacter heparinus	Pedobacter	Sphingobacteriaceae	Sphingobacteriales	Sphingobacteriia	Bacteroidetes	Bacteria	0	0	1	1	0	0	0	0	1
GCF_001412655.1	1727164	618	WP_062547646.1	Pedobacter sp. PACM 27299, strain=PAMC 27299	Pedobacter sp. PACM 27299	Pedobacter	Sphingobacteriaceae	Sphingobacteriales	Sphingobacteriia	Bacteroidetes	Bacteria	0	0	1	1	0	0	0	0	1
GCF_001721645.1	430522	609	WP_069380671.1	Pedobacter steynii, strain=DX4	Pedobacter steynii	Pedobacter	Sphingobacteriaceae	Sphingobacteriales	Sphingobacteriia	Bacteroidetes	Bacteria	0	0	1	1	0	0	0	0	1
GCF_000190735.1	762903	688	WP_013632387.1	Pseudopedobacter saltans DSM 12145, strain=DSM 12145	Pseudopedobacter saltans	Pseudopedobacter	Sphingobacteriaceae	Sphingobacteriales	Sphingobacteriia	Bacteroidetes	Bacteria	0	0	1	1	0	0	0	0	1
GCF_000242635.2	929556	651	WP_042479630.1	Solitalea canadensis DSM 3403, strain=DSM 3403	Solitalea canadensis	Solitalea	Sphingobacteriaceae	Sphingobacteriales	Sphingobacteriia	Bacteroidetes	Bacteria	0	0	1	1	0	0	0	0	1
GCF_000192845.1	743722	657	WP_041387411.1	Sphingobacterium sp. 21, strain=21	Sphingobacterium sp. 21	Sphingobacterium	Sphingobacteriaceae	Sphingobacteriales	Sphingobacteriia	Bacteroidetes	Bacteria	0	0	1	1	0	0	0	0	1
GCF_000747525.1	1538644	672	WP_038696192.1	Sphingobacterium sp. ML3W, strain=ML3W	Sphingobacterium sp. ML3W	Sphingobacterium	Sphingobacteriaceae	Sphingobacteriales	Sphingobacteriia	Bacteroidetes	Bacteria	0	0	1	1	0	0	0	0	1
GCF_000024845.1	518766	797	WP_012842552.1	Rhodothermus marinus DSM 4252, strain=DSM 4252	Rhodothermus marinus	Rhodothermus	Rhodothermaceae	Bacteroidetes Order II. Incertae sedis		Bacteroidetes	Bacteria	0	0	1	1	0	0	0	0	1
GCF_000224745.1	762570	797	WP_014065772.1	Rhodothermus marinus SG0.5JP17-172, strain=SG0.5JP17-172	Rhodothermus marinus	Rhodothermus	Rhodothermaceae	Bacteroidetes Order II. Incertae sedis		Bacteroidetes	Bacteria	0	0	1	1	0	0	0	0	1
GCF_000013045.1	309807	814	YP_444172.1	Salinibacter ruber DSM 13855, strain=DSM 13855; M31	Salinibacter ruber	Salinibacter	Rhodothermaceae	Bacteroidetes Order II. Incertae sedis		Bacteroidetes	Bacteria	0	0	1	1	0	0	0	0	1
GCF_000090405.2	761659	829	WP_013060526.1	Salinibacter ruber M8, strain=M8	Salinibacter ruber	Salinibacter	Rhodothermaceae	Bacteroidetes Order II. Incertae sedis		Bacteroidetes	Bacteria	0	0	1	1	0	0	0	0	1
GCF_000284335.1	511051	608	WP_014453374.1	Caldisericum exile AZM16c01, strain=AZM16c01	Caldisericum exile	Caldisericum	Caldisericaceae	Caldisericales	Caldisericia	Caldiserica	Bacteria	0	0	1	0	0	0	0	0	1
GCF_000146065.2	459349	N/A	N/A	Candidatus Cloacimonas acidaminovorans str. Evry, strain=Evry	Candidatus Cloacimonas acidaminovorans	Candidatus Cloacimonas				Candidatus Cloacimonetes	Bacteria	0	0	0	0	0	0	0	0	0
GCF_000026025.1	218497	N/A	N/A	Chlamydia abortus S26/3	Chlamydia abortus	Chlamydia	Chlamydiaceae	Chlamydiales	Chlamydiia	Chlamydiae	Bacteria	0	0	0	0	0	0	0	0	1
GCF_900002505.1	83555	486	WP_045071815.1	Chlamydia abortus, strain=1H	Chlamydia abortus	Chlamydia	Chlamydiaceae	Chlamydiales	Chlamydiia	Chlamydiae	Bacteria	0	0	1	0	0	0	0	0	1
GCF_900002515.1	83555	486	WP_045071815.1	Chlamydia abortus, strain=AB7	Chlamydia abortus	Chlamydia	Chlamydiaceae	Chlamydiales	Chlamydiia	Chlamydiae	Bacteria	0	0	1	0	0	0	0	0	1
GCF_000952935.1	83555	486	WP_045071815.1	Chlamydia abortus, strain=AB7; AB7	Chlamydia abortus	Chlamydia	Chlamydiaceae	Chlamydiales	Chlamydiia	Chlamydiae	Bacteria	0	0	1	0	0	0	0	0	1
GCF_000583875.1	1229831	483	WP_038500143.1	Chlamydia avium 10DC88, strain=10DC88	Chlamydia avium	Chlamydia	Chlamydiaceae	Chlamydiales	Chlamydiia	Chlamydiae	Bacteria	0	0	1	0	0	0	0	0	1
GCF_000007605.1	227941	N/A	N/A	Chlamydophila caviae GPIC	Chlamydia caviae	Chlamydia	Chlamydiaceae	Chlamydiales	Chlamydiia	Chlamydiae	Bacteria	0	0	0	0	0	0	0	0	0
GCF_000009945.1	264202	487	WP_011458227.1	Chlamydia felis Fe/C-56, strain=Fe/C-56	Chlamydia felis	Chlamydia	Chlamydiaceae	Chlamydiales	Chlamydiia	Chlamydiae	Bacteria	0	0	1	0	0	0	0	0	1
GCF_000471025.2	1143323	481	WP_040429715.1	Chlamydia gallinacea 08-1274/3, strain=08-1274/3	Chlamydia gallinacea	Chlamydia	Chlamydiaceae	Chlamydiales	Chlamydiia	Chlamydiae	Bacteria	0	0	1	0	0	0	0	0	1
GCF_000772145.1	83560	510	WP_010231005.1	Chlamydia muridarum	Chlamydia muridarum	Chlamydia	Chlamydiaceae	Chlamydiales	Chlamydiia	Chlamydiae	Bacteria	0	0	1	0	0	0	0	0	1
GCF_000709455.1	1460373	510	WP_010231005.1	Chlamydia muridarum str. Nigg 2 MCR, strain=Nigg 2 MCR	Chlamydia muridarum	Chlamydia	Chlamydiaceae	Chlamydiales	Chlamydiia	Chlamydiae	Bacteria	0	0	1	0	0	0	0	0	1
GCF_000830965.1	1434773	510	WP_010231005.1	Chlamydia muridarum str. Nigg CM972, strain=Nigg CM972	Chlamydia muridarum	Chlamydia	Chlamydiaceae	Chlamydiales	Chlamydiia	Chlamydiae	Bacteria	0	0	1	0	0	0	0	0	1
GCF_000006685.1	243161	510	WP_010231005.1	Chlamydia muridarum str. Nigg, strain=Nigg	Chlamydia muridarum	Chlamydia	Chlamydiaceae	Chlamydiales	Chlamydiia	Chlamydiae	Bacteria	0	0	1	0	0	0	0	0	1
GCF_000830945.1	1434770	510	WP_010231005.1	Chlamydia muridarum str. Nigg3 CMUT3-5, strain=Nigg3 CMUT3-5	Chlamydia muridarum	Chlamydia	Chlamydiaceae	Chlamydiales	Chlamydiia	Chlamydiae	Bacteria	0	0	1	0	0	0	0	0	1
GCF_000767445.1	83560	510	WP_010231005.1	Chlamydia muridarum, strain=Nigg3	Chlamydia muridarum	Chlamydia	Chlamydiaceae	Chlamydiales	Chlamydiia	Chlamydiae	Bacteria	0	0	1	0	0	0	0	0	1
GCF_000767405.1	83560	510	WP_010231005.1	Chlamydia muridarum, strain=Nigg3	Chlamydia muridarum	Chlamydia	Chlamydiaceae	Chlamydiales	Chlamydiia	Chlamydiae	Bacteria	0	0	1	0	0	0	0	0	1
GCF_000470825.1	1234369	484	WP_021757765.1	Chlamydia pecorum P787, strain=P787	Chlamydia pecorum	Chlamydia	Chlamydiaceae	Chlamydiales	Chlamydiia	Chlamydiae	Bacteria	0	0	1	0	0	0	0	0	1
GCF_000470765.1	1234367	484	WP_021756520.1	Chlamydia pecorum PV3056/3, strain=PV3056/3	Chlamydia pecorum	Chlamydia	Chlamydiaceae	Chlamydiales	Chlamydiia	Chlamydiae	Bacteria	0	0	1	0	0	0	0	0	1
GCF_000470805.1	1234368	484	WP_021757190.1	Chlamydia pecorum W73, strain=W73	Chlamydia pecorum	Chlamydia	Chlamydiaceae	Chlamydiales	Chlamydiia	Chlamydiae	Bacteria	0	0	1	0	0	0	0	0	1
GCF_000204135.1	331635	484	WP_013712703.1	Chlamydophila pecorum E58, strain=E58	Chlamydia pecorum	Chlamydia	Chlamydiaceae	Chlamydiales	Chlamydiia	Chlamydiae	Bacteria	0	0	1	0	0	0	0	0	1
GCF_001007085.1	83558	487	WP_010882685.1	Chlamydia pneumoniae	Chlamydia pneumoniae	Chlamydia	Chlamydiaceae	Chlamydiales	Chlamydiia	Chlamydiae	Bacteria	0	0	1	0	0	0	0	0	1
GCF_001007105.1	83558	487	WP_010882685.1	Chlamydia pneumoniae	Chlamydia pneumoniae	Chlamydia	Chlamydiaceae	Chlamydiales	Chlamydiia	Chlamydiae	Bacteria	0	0	1	0	0	0	0	0	1
GCF_001007025.1	83558	487	WP_010882685.1	Chlamydia pneumoniae	Chlamydia pneumoniae	Chlamydia	Chlamydiaceae	Chlamydiales	Chlamydiia	Chlamydiae	Bacteria	0	0	1	0	0	0	0	0	1
GCF_001007065.1	83558	487	WP_010882685.1	Chlamydia pneumoniae	Chlamydia pneumoniae	Chlamydia	Chlamydiaceae	Chlamydiales	Chlamydiia	Chlamydiae	Bacteria	0	0	1	0	0	0	0	0	1
GCF_001007125.1	83558	487	WP_010892166.1	Chlamydia pneumoniae	Chlamydia pneumoniae	Chlamydia	Chlamydiaceae	Chlamydiales	Chlamydiia	Chlamydiae	Bacteria	0	0	1	0	0	0	0	0	1
GCF_001007045.1	83558	487	WP_010882685.1	Chlamydia pneumoniae	Chlamydia pneumoniae	Chlamydia	Chlamydiaceae	Chlamydiales	Chlamydiia	Chlamydiae	Bacteria	0	0	1	0	0	0	0	0	1
GCF_000008745.1	115713	487	NP_224243.1	Chlamydophila pneumoniae CWL029, strain=CWL029	Chlamydia pneumoniae	Chlamydia	Chlamydiaceae	Chlamydiales	Chlamydiia	Chlamydiae	Bacteria	0	0	1	0	0	0	0	0	1
GCF_000011165.1	138677	487	WP_010892166.1	Chlamydophila pneumoniae J138, strain=J138	Chlamydia pneumoniae	Chlamydia	Chlamydiaceae	Chlamydiales	Chlamydiia	Chlamydiae	Bacteria	0	0	1	0	0	0	0	0	1
GCF_000024145.1	406984	487	WP_014518026.1	Chlamydophila pneumoniae LPCoLN, strain=LPCoLN	Chlamydia pneumoniae	Chlamydia	Chlamydiaceae	Chlamydiales	Chlamydiia	Chlamydiae	Bacteria	0	0	1	0	0	0	0	0	1
GCF_000007205.1	182082	487	WP_010882685.1	Chlamydophila pneumoniae TW-183, strain=TW-183	Chlamydia pneumoniae	Chlamydia	Chlamydiaceae	Chlamydiales	Chlamydiia	Chlamydiae	Bacteria	0	0	1	0	0	0	0	0	1
GCF_000270405.1	1112252	486	WP_006343006.1	Chlamydia psittaci 01DC11, strain=01DC11	Chlamydia psittaci	Chlamydia	Chlamydiaceae	Chlamydiales	Chlamydiia	Chlamydiae	Bacteria	0	0	1	0	0	0	0	0	1
GCF_000270425.1	1112254	486	WP_006343006.1	Chlamydia psittaci 02DC15, strain=02DC15	Chlamydia psittaci	Chlamydia	Chlamydiaceae	Chlamydiales	Chlamydiia	Chlamydiae	Bacteria	0	0	1	0	0	0	0	0	1
GCF_000270445.1	1112267	486	WP_006343006.1	Chlamydia psittaci 08DC60, strain=08DC60	Chlamydia psittaci	Chlamydia	Chlamydiaceae	Chlamydiales	Chlamydiia	Chlamydiae	Bacteria	0	0	1	0	0	0	0	0	1
GCF_000204255.1	331636	486	WP_006343006.1	Chlamydia psittaci 6BC, strain=6BC	Chlamydia psittaci	Chlamydia	Chlamydiaceae	Chlamydiales	Chlamydiia	Chlamydiae	Bacteria	0	0	1	0	0	0	0	0	1
GCF_000191925.1	331636	486	WP_006343006.1	Chlamydia psittaci 6BC, strain=6BC	Chlamydia psittaci	Chlamydia	Chlamydiaceae	Chlamydiales	Chlamydiia	Chlamydiae	Bacteria	0	0	1	0	0	0	0	0	1
GCF_000298375.2	1218176	486	WP_006343006.1	Chlamydia psittaci 84/55, strain=84/55	Chlamydia psittaci	Chlamydia	Chlamydiaceae	Chlamydiales	Chlamydiia	Chlamydiae	Bacteria	0	0	1	0	0	0	0	0	1
GCF_000270385.1	1112250	486	WP_006343006.1	Chlamydia psittaci C19/98, strain=C19/98	Chlamydia psittaci	Chlamydia	Chlamydiaceae	Chlamydiales	Chlamydiia	Chlamydiae	Bacteria	0	0	1	0	0	0	0	0	1
GCF_000298535.2	1050219	486	WP_014945876.1	Chlamydia psittaci CP3, strain=CP3	Chlamydia psittaci	Chlamydia	Chlamydiaceae	Chlamydiales	Chlamydiia	Chlamydiae	Bacteria	0	0	1	0	0	0	0	0	1
GCF_000298415.1	1218353	486	WP_006343006.1	Chlamydia psittaci GR9, strain=GR9	Chlamydia psittaci	Chlamydia	Chlamydiaceae	Chlamydiales	Chlamydiia	Chlamydiae	Bacteria	0	0	1	0	0	0	0	0	1
GCF_000298495.2	1218357	N/A	N/A	Chlamydia psittaci M56, strain=M56	Chlamydia psittaci	Chlamydia	Chlamydiaceae	Chlamydiales	Chlamydiia	Chlamydiae	Bacteria	0	0	0	0	0	0	0	0	1
GCF_000298435.2	1218354	486	WP_014945876.1	Chlamydia psittaci MN, strain=MN	Chlamydia psittaci	Chlamydia	Chlamydiaceae	Chlamydiales	Chlamydiia	Chlamydiae	Bacteria	0	0	1	0	0	0	0	0	1
GCF_000298555.2	1050221	N/A	N/A	Chlamydia psittaci NJ1, strain=NJ1	Chlamydia psittaci	Chlamydia	Chlamydiaceae	Chlamydiales	Chlamydiia	Chlamydiae	Bacteria	0	0	0	0	0	0	0	0	1
GCF_000298455.2	1218355	486	WP_014944213.1	Chlamydia psittaci VS225, strain=VS225	Chlamydia psittaci	Chlamydia	Chlamydiaceae	Chlamydiales	Chlamydiia	Chlamydiae	Bacteria	0	0	1	0	0	0	0	0	1
GCF_000298515.2	1218358	486	WP_014945507.1	Chlamydia psittaci WC, strain=WC	Chlamydia psittaci	Chlamydia	Chlamydiaceae	Chlamydiales	Chlamydiia	Chlamydiae	Bacteria	0	0	1	0	0	0	0	0	1
GCF_000298475.2	1218356	486	WP_014944511.1	Chlamydia psittaci WS/RT/E30, strain=WS/RT/E30	Chlamydia psittaci	Chlamydia	Chlamydiaceae	Chlamydiales	Chlamydiia	Chlamydiae	Bacteria	0	0	1	0	0	0	0	0	1
GCF_000590675.1	813	509	WP_009872575.1	Chlamydia trachomatis	Chlamydia trachomatis	Chlamydia	Chlamydiaceae	Chlamydiales	Chlamydiia	Chlamydiae	Bacteria	0	0	1	0	0	0	0	0	1
GCF_000590615.1	813	509	WP_009872575.1	Chlamydia trachomatis	Chlamydia trachomatis	Chlamydia	Chlamydiaceae	Chlamydiales	Chlamydiia	Chlamydiae	Bacteria	0	0	1	0	0	0	0	0	1
GCF_000590755.1	813	509	WP_009871690.1	Chlamydia trachomatis	Chlamydia trachomatis	Chlamydia	Chlamydiaceae	Chlamydiales	Chlamydiia	Chlamydiae	Bacteria	0	0	1	0	0	0	0	0	1
GCF_000590575.1	813	509	WP_009872575.1	Chlamydia trachomatis	Chlamydia trachomatis	Chlamydia	Chlamydiaceae	Chlamydiales	Chlamydiia	Chlamydiae	Bacteria	0	0	1	0	0	0	0	0	1
GCF_000068585.1	471472	509	YP_001654669.1	Chlamydia trachomatis 434/Bu, strain=434/Bu	Chlamydia trachomatis	Chlamydia	Chlamydiaceae	Chlamydiales	Chlamydiia	Chlamydiae	Bacteria	0	0	1	0	0	0	0	0	1
GCF_000318525.1	1071753	509	WP_014316017.1	Chlamydia trachomatis A/363, strain=A/363	Chlamydia trachomatis	Chlamydia	Chlamydiaceae	Chlamydiales	Chlamydiia	Chlamydiae	Bacteria	0	0	1	0	0	0	0	0	1
GCF_000318565.1	1071755	509	WP_014316017.1	Chlamydia trachomatis A/7249, strain=A/7249	Chlamydia trachomatis	Chlamydia	Chlamydiaceae	Chlamydiales	Chlamydiia	Chlamydiae	Bacteria	0	0	1	0	0	0	0	0	1
GCF_000012125.1	315277	509	WP_011324691.1	Chlamydia trachomatis A/HAR-13, strain=A/HAR-13	Chlamydia trachomatis	Chlamydia	Chlamydiaceae	Chlamydiales	Chlamydiia	Chlamydiae	Bacteria	0	0	1	0	0	0	0	0	1
GCF_000226605.1	580047	509	WP_014316017.1	Chlamydia trachomatis A2497, strain=A2497	Chlamydia trachomatis	Chlamydia	Chlamydiaceae	Chlamydiales	Chlamydiia	Chlamydiae	Bacteria	0	0	1	0	0	0	0	0	1
GCF_000284475.1	580047	509	WP_014316017.1	Chlamydia trachomatis A2497, strain=A2497	Chlamydia trachomatis	Chlamydia	Chlamydiaceae	Chlamydiales	Chlamydiia	Chlamydiae	Bacteria	0	0	1	0	0	0	0	0	1
GCF_000026925.1	580049	509	WP_009871690.1	Chlamydia trachomatis B/Jali20/OT, strain=Jali20	Chlamydia trachomatis	Chlamydia	Chlamydiaceae	Chlamydiales	Chlamydiia	Chlamydiae	Bacteria	0	0	1	0	0	0	0	0	1
GCF_000026905.1	672161	509	WP_009871690.1	Chlamydia trachomatis B/TZ1A828/OT, strain=B/TZ1A828/OT	Chlamydia trachomatis	Chlamydia	Chlamydiaceae	Chlamydiales	Chlamydiia	Chlamydiae	Bacteria	0	0	1	0	0	0	0	0	1
GCF_000507225.1	1431547	509	WP_009871690.1	Chlamydia trachomatis C/TW-3, strain=C/TW-3	Chlamydia trachomatis	Chlamydia	Chlamydiaceae	Chlamydiales	Chlamydiia	Chlamydiae	Bacteria	0	0	1	0	0	0	0	0	1
GCF_000092485.1	759363	509	WP_009871690.1	Chlamydia trachomatis D-EC, strain=D-EC	Chlamydia trachomatis	Chlamydia	Chlamydiaceae	Chlamydiales	Chlamydiia	Chlamydiae	Bacteria	0	0	1	0	0	0	0	0	1
GCF_000093005.1	759364	509	WP_009871690.1	Chlamydia trachomatis D-LC, strain=D-LC	Chlamydia trachomatis	Chlamydia	Chlamydiaceae	Chlamydiales	Chlamydiia	Chlamydiae	Bacteria	0	0	1	0	0	0	0	0	1
GCF_001183765.1	1447714	509	WP_009871690.1	Chlamydia trachomatis D/CS637/11, strain=D/CS637/11	Chlamydia trachomatis	Chlamydia	Chlamydiaceae	Chlamydiales	Chlamydiia	Chlamydiae	Bacteria	0	0	1	0	0	0	0	0	1
GCF_000008725.1	272561	509	NP_219846.1	Chlamydia trachomatis D/UW-3/CX, strain=D/UW-3/CX	Chlamydia trachomatis	Chlamydia	Chlamydiaceae	Chlamydiales	Chlamydiia	Chlamydiae	Bacteria	0	0	1	0	0	0	0	0	1
GCF_000092745.1	707183	509	WP_009872575.1	Chlamydia trachomatis E/11023, strain=E/11023	Chlamydia trachomatis	Chlamydia	Chlamydiaceae	Chlamydiales	Chlamydiia	Chlamydiae	Bacteria	0	0	1	0	0	0	0	0	1
GCF_000092665.1	707184	509	WP_009872575.1	Chlamydia trachomatis E/150, strain=E/150	Chlamydia trachomatis	Chlamydia	Chlamydiaceae	Chlamydiales	Chlamydiia	Chlamydiae	Bacteria	0	0	1	0	0	0	0	0	1
GCF_000318645.1	596777	509	WP_009872575.1	Chlamydia trachomatis E/Bour, strain=E/Bour	Chlamydia trachomatis	Chlamydia	Chlamydiaceae	Chlamydiales	Chlamydiia	Chlamydiae	Bacteria	0	0	1	0	0	0	0	0	1
GCF_000304495.1	1071759	509	WP_009872575.1	Chlamydia trachomatis E/SW3, strain=E/SW3	Chlamydia trachomatis	Chlamydia	Chlamydiaceae	Chlamydiales	Chlamydiia	Chlamydiae	Bacteria	0	0	1	0	0	0	0	0	1
GCF_000590635.1	1340853	509	WP_009872575.1	Chlamydia trachomatis F/11-96, strain=F/11-96	Chlamydia trachomatis	Chlamydia	Chlamydiaceae	Chlamydiales	Chlamydiia	Chlamydiae	Bacteria	0	0	1	0	0	0	0	0	1
GCF_000304515.1	1071762	509	WP_009872575.1	Chlamydia trachomatis F/SW4, strain=F/SW4	Chlamydia trachomatis	Chlamydia	Chlamydiaceae	Chlamydiales	Chlamydiia	Chlamydiae	Bacteria	0	0	1	0	0	0	0	0	1
GCF_000304535.1	1071763	509	WP_009872575.1	Chlamydia trachomatis F/SW5, strain=F/SW5	Chlamydia trachomatis	Chlamydia	Chlamydiaceae	Chlamydiales	Chlamydiia	Chlamydiae	Bacteria	0	0	1	0	0	0	0	0	1
GCF_000092725.1	707187	509	WP_009871690.1	Chlamydia trachomatis G/11074, strain=G/11074	Chlamydia trachomatis	Chlamydia	Chlamydiaceae	Chlamydiales	Chlamydiia	Chlamydiae	Bacteria	0	0	1	0	0	0	0	0	1
GCF_000092705.1	707186	509	WP_009871690.1	Chlamydia trachomatis G/11222, strain=G/11222	Chlamydia trachomatis	Chlamydia	Chlamydiaceae	Chlamydiales	Chlamydiia	Chlamydiae	Bacteria	0	0	1	0	0	0	0	0	1
GCF_000092805.1	718219	509	WP_009871690.1	Chlamydia trachomatis G/9301, strain=G/9301	Chlamydia trachomatis	Chlamydia	Chlamydiaceae	Chlamydiales	Chlamydiia	Chlamydiae	Bacteria	0	0	1	0	0	0	0	0	1
GCF_000092685.1	707185	509	WP_009871690.1	Chlamydia trachomatis G/9768, strain=G/9768	Chlamydia trachomatis	Chlamydia	Chlamydiaceae	Chlamydiales	Chlamydiia	Chlamydiae	Bacteria	0	0	1	0	0	0	0	0	1
GCF_000318765.1	1071766	509	WP_009871690.1	Chlamydia trachomatis Ia/SotonIa1, strain=Ia/SotonIa1	Chlamydia trachomatis	Chlamydia	Chlamydiaceae	Chlamydiales	Chlamydiia	Chlamydiae	Bacteria	0	0	1	0	0	0	0	0	1
GCF_000318785.1	1071767	509	WP_009871690.1	Chlamydia trachomatis Ia/SotonIa3, strain=Ia/SotonIa3	Chlamydia trachomatis	Chlamydia	Chlamydiaceae	Chlamydiales	Chlamydiia	Chlamydiae	Bacteria	0	0	1	0	0	0	0	0	1
GCF_000441775.1	907272	509	WP_009871690.1	Chlamydia trachomatis J/6276tet1, strain=J/6276tet1	Chlamydia trachomatis	Chlamydia	Chlamydiaceae	Chlamydiales	Chlamydiia	Chlamydiae	Bacteria	0	0	1	0	0	0	0	0	1
GCF_000318845.1	1071770	509	WP_009873738.1	Chlamydia trachomatis L1/115, strain=L1/115	Chlamydia trachomatis	Chlamydia	Chlamydiaceae	Chlamydiales	Chlamydiia	Chlamydiae	Bacteria	0	0	1	0	0	0	0	0	1
GCF_000318865.1	1071771	509	WP_009873738.1	Chlamydia trachomatis L1/224, strain=L1/224	Chlamydia trachomatis	Chlamydia	Chlamydiaceae	Chlamydiales	Chlamydiia	Chlamydiae	Bacteria	0	0	1	0	0	0	0	0	1
GCF_000318825.1	1071769	509	WP_009873738.1	Chlamydia trachomatis L1/440/LN, strain=L1/440/LN	Chlamydia trachomatis	Chlamydia	Chlamydiaceae	Chlamydiales	Chlamydiia	Chlamydiae	Bacteria	0	0	1	0	0	0	0	0	1
GCF_000318885.1	1071772	509	WP_009873738.1	Chlamydia trachomatis L2/25667R	Chlamydia trachomatis	Chlamydia	Chlamydiaceae	Chlamydiales	Chlamydiia	Chlamydiae	Bacteria	0	0	1	0	0	0	0	0	1
GCF_000364785.1	1262673	509	WP_009873738.1	Chlamydia trachomatis L2/434/Bu(f), strain=L2/434/Bu(f)	Chlamydia trachomatis	Chlamydia	Chlamydiaceae	Chlamydiales	Chlamydiia	Chlamydiae	Bacteria	0	0	1	0	0	0	0	0	1
GCF_000364765.1	1263406	509	WP_009873738.1	Chlamydia trachomatis L2/434/Bu(i), strain=L2/434/Bu(i)	Chlamydia trachomatis	Chlamydia	Chlamydiaceae	Chlamydiales	Chlamydiia	Chlamydiae	Bacteria	0	0	1	0	0	0	0	0	1
GCF_000318985.1	1071777	509	WP_009873738.1	Chlamydia trachomatis L2b/795	Chlamydia trachomatis	Chlamydia	Chlamydiaceae	Chlamydiales	Chlamydiia	Chlamydiae	Bacteria	0	0	1	0	0	0	0	0	1
GCF_000318905.1	1071773	509	WP_009873738.1	Chlamydia trachomatis L2b/8200/07, strain=L2b/8200/07	Chlamydia trachomatis	Chlamydia	Chlamydiaceae	Chlamydiales	Chlamydiia	Chlamydiae	Bacteria	0	0	1	0	0	0	0	0	1
GCF_000068525.2	471473	509	WP_009873738.1	Chlamydia trachomatis L2b/UCH-1/proctitis	Chlamydia trachomatis	Chlamydia	Chlamydiaceae	Chlamydiales	Chlamydiia	Chlamydiae	Bacteria	0	0	1	0	0	0	0	0	1
GCF_000318925.1	1071774	509	WP_009873738.1	Chlamydia trachomatis L2b/UCH-2, strain=L2b/UCH-2	Chlamydia trachomatis	Chlamydia	Chlamydiaceae	Chlamydiales	Chlamydiia	Chlamydiae	Bacteria	0	0	1	0	0	0	0	0	1
GCF_000220105.1	887712	509	WP_009873738.1	Chlamydia trachomatis L2c, strain=L2c	Chlamydia trachomatis	Chlamydia	Chlamydiaceae	Chlamydiales	Chlamydiia	Chlamydiae	Bacteria	0	0	1	0	0	0	0	0	1
GCF_000319105.1	1071783	509	WP_009873738.1	Chlamydia trachomatis L3/404/LN, strain=L3/404/LN	Chlamydia trachomatis	Chlamydia	Chlamydiaceae	Chlamydiales	Chlamydiia	Chlamydiae	Bacteria	0	0	1	0	0	0	0	0	1
GCF_000441715.1	907269	509	WP_009872575.1	Chlamydia trachomatis RC-F(s)/342, strain=RC-F(s)/342	Chlamydia trachomatis	Chlamydia	Chlamydiaceae	Chlamydiales	Chlamydiia	Chlamydiae	Bacteria	0	0	1	0	0	0	0	0	1
GCF_000441635.1	907265	509	WP_009873738.1	Chlamydia trachomatis RC-F(s)/852, strain=RC-F(s)/852	Chlamydia trachomatis	Chlamydia	Chlamydiaceae	Chlamydiales	Chlamydiia	Chlamydiae	Bacteria	0	0	1	0	0	0	0	0	1
GCF_000441585.1	907263	509	WP_009873738.1	Chlamydia trachomatis RC-F/69, strain=RC-F/69	Chlamydia trachomatis	Chlamydia	Chlamydiaceae	Chlamydiales	Chlamydiia	Chlamydiae	Bacteria	0	0	1	0	0	0	0	0	1
GCF_000441735.1	907270	509	WP_009873738.1	Chlamydia trachomatis RC-J(s)/122, strain=RC-J(s)/122	Chlamydia trachomatis	Chlamydia	Chlamydiaceae	Chlamydiales	Chlamydiia	Chlamydiae	Bacteria	0	0	1	0	0	0	0	0	1
GCF_000441655.1	907266	509	WP_009873738.1	Chlamydia trachomatis RC-J/943, strain=RC-J/943	Chlamydia trachomatis	Chlamydia	Chlamydiaceae	Chlamydiales	Chlamydiia	Chlamydiae	Bacteria	0	0	1	0	0	0	0	0	1
GCF_000441675.1	907267	509	WP_009871690.1	Chlamydia trachomatis RC-J/953, strain=RC-J/953	Chlamydia trachomatis	Chlamydia	Chlamydiaceae	Chlamydiales	Chlamydiia	Chlamydiae	Bacteria	0	0	1	0	0	0	0	0	1
GCF_000441755.1	907271	509	WP_009873738.1	Chlamydia trachomatis RC-J/966, strain=RC-J/966	Chlamydia trachomatis	Chlamydia	Chlamydiaceae	Chlamydiales	Chlamydiia	Chlamydiae	Bacteria	0	0	1	0	0	0	0	0	1
GCF_000441795.1	1007871	509	WP_009873738.1	Chlamydia trachomatis RC-J/971, strain=RC-J/971	Chlamydia trachomatis	Chlamydia	Chlamydiaceae	Chlamydiales	Chlamydiia	Chlamydiae	Bacteria	0	0	1	0	0	0	0	0	1
GCF_000441695.1	907268	509	WP_009873738.1	Chlamydia trachomatis RC-L2(s)/3, strain=RC-L2(s)/3	Chlamydia trachomatis	Chlamydia	Chlamydiaceae	Chlamydiales	Chlamydiia	Chlamydiae	Bacteria	0	0	1	0	0	0	0	0	1
GCF_000441615.1	907264	509	WP_009873738.1	Chlamydia trachomatis RC-L2(s)/46, strain=RC-L2(s)/46	Chlamydia trachomatis	Chlamydia	Chlamydiaceae	Chlamydiales	Chlamydiia	Chlamydiae	Bacteria	0	0	1	0	0	0	0	0	1
GCF_000441815.1	1007870	509	WP_009873738.1	Chlamydia trachomatis RC-L2/55, strain=RC-L2/55	Chlamydia trachomatis	Chlamydia	Chlamydiaceae	Chlamydiales	Chlamydiia	Chlamydiae	Bacteria	0	0	1	0	0	0	0	0	1
GCF_000210495.1	634464	509	WP_009872575.1	Chlamydia trachomatis Sweden2, strain=Sweden2	Chlamydia trachomatis	Chlamydia	Chlamydiaceae	Chlamydiales	Chlamydiia	Chlamydiae	Bacteria	0	0	1	0	0	0	0	0	1
GCF_001655335.1	813	509	WP_009872575.1	Chlamydia trachomatis, strain=E-103	Chlamydia trachomatis	Chlamydia	Chlamydiaceae	Chlamydiales	Chlamydiia	Chlamydiae	Bacteria	0	0	1	0	0	0	0	0	1
GCF_001655375.1	813	509	WP_009872575.1	Chlamydia trachomatis, strain=E-160	Chlamydia trachomatis	Chlamydia	Chlamydiaceae	Chlamydiales	Chlamydiia	Chlamydiae	Bacteria	0	0	1	0	0	0	0	0	1
GCF_001655495.1	813	509	WP_009872575.1	Chlamydia trachomatis, strain=E-32931	Chlamydia trachomatis	Chlamydia	Chlamydiaceae	Chlamydiales	Chlamydiia	Chlamydiae	Bacteria	0	0	1	0	0	0	0	0	1
GCF_001655415.1	813	509	WP_009872575.1	Chlamydia trachomatis, strain=E-547	Chlamydia trachomatis	Chlamydia	Chlamydiaceae	Chlamydiales	Chlamydiia	Chlamydiae	Bacteria	0	0	1	0	0	0	0	0	1
GCF_001655455.1	813	509	WP_009872575.1	Chlamydia trachomatis, strain=E-8873	Chlamydia trachomatis	Chlamydia	Chlamydiaceae	Chlamydiales	Chlamydiia	Chlamydiae	Bacteria	0	0	1	0	0	0	0	0	1
GCF_001655535.1	813	509	WP_009872575.1	Chlamydia trachomatis, strain=E-DK-20	Chlamydia trachomatis	Chlamydia	Chlamydiaceae	Chlamydiales	Chlamydiia	Chlamydiae	Bacteria	0	0	1	0	0	0	0	0	1
GCF_001183805.1	813	509	WP_009872575.1	Chlamydia trachomatis, strain=E/CS1025/11	Chlamydia trachomatis	Chlamydia	Chlamydiaceae	Chlamydiales	Chlamydiia	Chlamydiae	Bacteria	0	0	1	0	0	0	0	0	1
GCF_001655575.1	813	509	WP_009872575.1	Chlamydia trachomatis, strain=F-6068	Chlamydia trachomatis	Chlamydia	Chlamydiaceae	Chlamydiales	Chlamydiia	Chlamydiae	Bacteria	0	0	1	0	0	0	0	0	1
GCF_001183825.1	813	509	WP_009872575.1	Chlamydia trachomatis, strain=F/CS847/08	Chlamydia trachomatis	Chlamydia	Chlamydiaceae	Chlamydiales	Chlamydiia	Chlamydiae	Bacteria	0	0	1	0	0	0	0	0	1
GCF_001183845.1	813	509	WP_009871690.1	Chlamydia trachomatis, strain=Ia/CS190/96	Chlamydia trachomatis	Chlamydia	Chlamydiaceae	Chlamydiales	Chlamydiia	Chlamydiae	Bacteria	0	0	1	0	0	0	0	0	1
GCF_000971705.1	813	509	WP_009873738.1	Chlamydia trachomatis, strain=L2b/CS19/08	Chlamydia trachomatis	Chlamydia	Chlamydiaceae	Chlamydiales	Chlamydiia	Chlamydiae	Bacteria	0	0	1	0	0	0	0	0	1
GCF_000971725.1	813	509	WP_009873738.1	Chlamydia trachomatis, strain=L2b/CS784/08	Chlamydia trachomatis	Chlamydia	Chlamydiaceae	Chlamydiales	Chlamydiia	Chlamydiae	Bacteria	0	0	1	0	0	0	0	0	1
GCF_001499655.1	389348	518	WP_059061682.1	Protochlamydia naegleriophila, strain=KNic	Protochlamydia naegleriophila	Candidatus Protochlamydia	Parachlamydiaceae	Chlamydiales	Chlamydiia	Chlamydiae	Bacteria	0	0	1	0	0	0	0	0	1
GCF_000253035.1	765952	540	WP_013924300.1	Parachlamydia acanthamoebae UV-7, strain=UV-7	Parachlamydia acanthamoebae	Parachlamydia	Parachlamydiaceae	Chlamydiales	Chlamydiia	Chlamydiae	Bacteria	0	0	1	0	0	0	0	0	1
GCF_000237205.1	331113	491	WP_013942902.1	Simkania negevensis Z, strain=Z	Simkania negevensis	Simkania	Simkaniaceae	Chlamydiales	Chlamydiia	Chlamydiae	Bacteria	0	0	1	0	0	0	0	0	1
GCF_000092785.1	716544	479	WP_013182488.1	Waddlia chondrophila WSU 86-1044, strain=WSU 86-1044	Waddlia chondrophila	Waddlia	Waddliaceae	Chlamydiales	Chlamydiia	Chlamydiae	Bacteria	0	0	1	0	0	0	0	0	1
GCF_001747405.1	274537	731	WP_069809090.1	Chlorobaculum limnaeum, strain=DSM 1677	Chlorobaculum limnaeum	Chlorobaculum	Chlorobiaceae	Chlorobiales	Chlorobia	Chlorobi	Bacteria	0	0	1	1	0	0	0	0	1
GCF_000020505.1	517417	728	WP_012502040.1	Chlorobaculum parvum NCIB 8327, strain=NCIB 8327	Chlorobaculum parvum	Chlorobaculum	Chlorobiaceae	Chlorobiales	Chlorobia	Chlorobi	Bacteria	0	0	1	1	0	0	0	0	1
GCF_000006985.1	194439	729	NP_662254.1	Chlorobium tepidum TLS, strain=TLS	Chlorobaculum tepidum	Chlorobaculum	Chlorobiaceae	Chlorobiales	Chlorobia	Chlorobi	Bacteria	0	0	1	1	0	0	0	0	1
GCF_000012585.1	340177	755	WP_011362133.1	Chlorobium chlorochromatii CaD3, strain=CaD3	Chlorobium chlorochromatii	Chlorobium	Chlorobiaceae	Chlorobiales	Chlorobia	Chlorobi	Bacteria	0	0	1	1	0	0	0	0	1
GCF_000020465.1	290315	734	WP_012466476.1	Chlorobium limicola DSM 245, strain=DSM 245	Chlorobium limicola	Chlorobium	Chlorobiaceae	Chlorobiales	Chlorobia	Chlorobi	Bacteria	0	0	1	1	0	0	0	0	1
GCF_000020545.1	331678	722	WP_012474409.1	Chlorobium phaeobacteroides BS1, strain=BS1	Chlorobium phaeobacteroides	Chlorobium	Chlorobiaceae	Chlorobiales	Chlorobia	Chlorobi	Bacteria	0	0	1	1	0	0	0	0	1
GCF_000015125.1	290317	733	WP_011745548.1	Chlorobium phaeobacteroides DSM 266, strain=DSM 266	Chlorobium phaeobacteroides	Chlorobium	Chlorobiaceae	Chlorobiales	Chlorobia	Chlorobi	Bacteria	0	0	1	1	0	0	0	0	1
GCF_000016085.1	290318	757	WP_011889948.1	Chlorobium phaeovibrioides DSM 265, strain=DSM 265	Chlorobium phaeovibrioides	Chlorobium	Chlorobiaceae	Chlorobiales	Chlorobia	Chlorobi	Bacteria	0	0	1	1	0	0	0	0	1
GCF_000020525.1	517418	736	WP_012498646.1	Chloroherpeton thalassium ATCC 35110, strain=ATCC 35110	Chloroherpeton thalassium	Chloroherpeton	Chlorobiaceae	Chlorobiales	Chlorobia	Chlorobi	Bacteria	0	0	1	1	0	0	0	0	1
GCF_000012485.1	319225	759	WP_011358077.1	Chlorobium luteolum DSM 273, strain=DSM 273	Pelodictyon luteolum	Pelodictyon	Chlorobiaceae	Chlorobiales	Chlorobia	Chlorobi	Bacteria	0	0	1	1	0	0	0	0	1
GCF_000020645.1	324925	747	WP_012508370.1	Pelodictyon phaeoclathratiforme BU-1, strain=BU-1	Pelodictyon phaeoclathratiforme	Pelodictyon	Chlorobiaceae	Chlorobiales	Chlorobia	Chlorobi	Bacteria	0	0	1	1	0	0	0	0	1
GCF_000020625.1	290512	718	WP_041702294.1	Prosthecochloris aestuarii DSM 271, strain=DSM 271	Prosthecochloris aestuarii	Prosthecochloris	Chlorobiaceae	Chlorobiales	Chlorobia	Chlorobi	Bacteria	0	0	1	1	0	0	0	0	1
GCF_001687065.1	1868325	718	WP_068866758.1	Prosthecochloris sp. CIB 2401, strain=CIB 2401	Prosthecochloris sp. CIB 2401	Prosthecochloris	Chlorobiaceae	Chlorobiales	Chlorobia	Chlorobi	Bacteria	0	0	1	1	0	0	0	0	1
GCF_000199675.1	926569	747	WP_013561335.1	Anaerolinea thermophila UNI-1, strain=UNI-1	Anaerolinea thermophila	Anaerolinea	Anaerolineaceae	Anaerolineales	Anaerolineae	Chloroflexi	Bacteria	0	0	1	1	0	0	0	0	1
GCF_001717545.1	1889813	766	WP_069177622.1	Anaerolineaceae bacterium oral taxon 439, strain=W11661	Anaerolineaceae bacterium oral taxon 439		Anaerolineaceae	Anaerolineales	Anaerolineae	Chloroflexi	Bacteria	0	0	1	1	0	0	0	0	1
GCF_000281175.1	926550	835	WP_014433164.1	Caldilinea aerophila DSM 14535 = NBRC 104270, strain=DSM 14535	Caldilinea aerophila	Caldilinea	Caldilineaceae	Caldilineales	Caldilineae	Chloroflexi	Bacteria	0	0	1	1	1	0	0	0	1
GCF_000021945.1	326427	503	WP_012616614.1	Chloroflexus aggregans DSM 9485, strain=DSM 9485	Chloroflexus aggregans	Chloroflexus	Chloroflexaceae	Chloroflexales	Chloroflexia	Chloroflexi	Bacteria	0	0	1	1	0	0	0	0	1
GCF_000018865.1	324602	504	YP_001636217.1	Chloroflexus aurantiacus J-10-fl, strain=J-10-fl	Chloroflexus aurantiacus	Chloroflexus	Chloroflexaceae	Chloroflexales	Chloroflexia	Chloroflexi	Bacteria	0	0	1	1	0	0	0	0	1
GCF_000022185.1	480224	504	WP_012258481.1	Chloroflexus sp. Y-400-fl, strain=Y-400-fl	Chloroflexus sp. Y-400-fl	Chloroflexus	Chloroflexaceae	Chloroflexales	Chloroflexia	Chloroflexi	Bacteria	0	0	1	1	0	0	0	0	1
GCF_000017805.1	383372	494	WP_012121907.1	Roseiflexus castenholzii DSM 13941, strain=DSM 13941	Roseiflexus castenholzii	Roseiflexus	Roseiflexaceae	Chloroflexales	Chloroflexia	Chloroflexi	Bacteria	0	0	1	1	0	0	0	0	1
GCF_000016665.1	357808	546	WP_011956350.1	Roseiflexus sp. RS-1, strain=RS-1	Roseiflexus sp. RS-1	Roseiflexus	Roseiflexaceae	Chloroflexales	Chloroflexia	Chloroflexi	Bacteria	0	0	1	1	0	0	0	0	1
GCF_000011905.1	243164	795	WP_010935834.1	Dehalococcoides mccartyi 195, strain=195	Dehalococcoides mccartyi	Dehalococcoides	Dehalococcoidaceae	Dehalococcoidales	Dehalococcoidia	Chloroflexi	Bacteria	0	0	1	1	0	0	0	0	1
GCF_000016705.1	216389	796	WP_011928562.1	Dehalococcoides mccartyi BAV1, strain=BAV1	Dehalococcoides mccartyi	Dehalococcoides	Dehalococcoidaceae	Dehalococcoidales	Dehalococcoidia	Chloroflexi	Bacteria	0	0	1	1	0	0	0	0	1
GCF_000341695.1	1193806	796	WP_015407365.1	Dehalococcoides mccartyi BTF08, strain=BTF08	Dehalococcoides mccartyi	Dehalococcoides	Dehalococcoidaceae	Dehalococcoidales	Dehalococcoidia	Chloroflexi	Bacteria	0	0	1	1	0	0	0	0	1
GCF_000009025.1	255470	796	WP_011308661.1	Dehalococcoides mccartyi CBDB1, strain=CBDB1	Dehalococcoides mccartyi	Dehalococcoides	Dehalococcoidaceae	Dehalococcoidales	Dehalococcoidia	Chloroflexi	Bacteria	0	0	1	1	0	0	0	0	1
GCF_000830925.1	1432059	795	WP_041330328.1	Dehalococcoides mccartyi CG1, strain=CG1	Dehalococcoides mccartyi	Dehalococcoides	Dehalococcoidaceae	Dehalococcoidales	Dehalococcoidia	Chloroflexi	Bacteria	0	0	1	1	0	0	0	0	1
GCF_000830905.1	1432060	795	WP_041340775.1	Dehalococcoides mccartyi CG4, strain=CG4	Dehalococcoides mccartyi	Dehalococcoides	Dehalococcoidaceae	Dehalococcoidales	Dehalococcoidia	Chloroflexi	Bacteria	0	0	1	1	0	0	0	0	1
GCF_000830885.1	1432061	796	WP_041344417.1	Dehalococcoides mccartyi CG5, strain=CG5	Dehalococcoides mccartyi	Dehalococcoides	Dehalococcoidaceae	Dehalococcoidales	Dehalococcoidia	Chloroflexi	Bacteria	0	0	1	1	0	0	0	0	1
GCF_000341655.1	1193807	796	WP_015406704.1	Dehalococcoides mccartyi DCMB5, strain=DCMB5	Dehalococcoides mccartyi	Dehalococcoides	Dehalococcoidaceae	Dehalococcoidales	Dehalococcoidia	Chloroflexi	Bacteria	0	0	1	1	0	0	0	0	1
GCF_000025585.1	633145	796	WP_012983980.1	Dehalococcoides mccartyi GT, strain=GT	Dehalococcoides mccartyi	Dehalococcoides	Dehalococcoidaceae	Dehalococcoidales	Dehalococcoidia	Chloroflexi	Bacteria	0	0	1	1	0	0	0	0	1
GCF_000499365.1	1388758	795	WP_023651698.1	Dehalococcoides mccartyi GY50, strain=GY50	Dehalococcoides mccartyi	Dehalococcoides	Dehalococcoidaceae	Dehalococcoidales	Dehalococcoidia	Chloroflexi	Bacteria	0	0	1	1	0	0	0	0	1
GCF_001547795.1	1407653	796	WP_061976825.1	Dehalococcoides mccartyi IBARAKI, strain=IBARAKI	Dehalococcoides mccartyi	Dehalococcoides	Dehalococcoidaceae	Dehalococcoidales	Dehalococcoidia	Chloroflexi	Bacteria	0	0	1	1	0	0	0	0	1
GCF_000025025.1	311424	795	WP_012881380.1	Dehalococcoides mccartyi VS, strain=VS	Dehalococcoides mccartyi	Dehalococcoides	Dehalococcoidaceae	Dehalococcoidales	Dehalococcoidia	Chloroflexi	Bacteria	0	0	1	1	0	0	0	0	1
GCF_001610775.1	61435	796	WP_034376953.1	Dehalococcoides mccartyi, strain=11a5	Dehalococcoides mccartyi	Dehalococcoides	Dehalococcoidaceae	Dehalococcoidales	Dehalococcoidia	Chloroflexi	Bacteria	0	0	1	1	0	0	0	0	1
GCF_001010485.1	1522671	795	WP_046960718.1	Dehalococcoides sp. UCH007, strain=UCH007	Dehalococcoides sp. UCH007	Dehalococcoides	Dehalococcoidaceae	Dehalococcoidales	Dehalococcoidia	Chloroflexi	Bacteria	0	0	1	1	0	0	0	0	1
GCF_000143165.1	552811	792	WP_013217531.1	Dehalogenimonas lykanthroporepellens BL-DC-9, strain=BL-DC-9	Dehalogenimonas lykanthroporepellens	Dehalogenimonas			Dehalococcoidia	Chloroflexi	Bacteria	0	0	1	1	1	0	0	0	1
GCF_000024985.1	479434	468	WP_012872181.1	Sphaerobacter thermophilus DSM 20745, strain=DSM 20745	Sphaerobacter thermophilus	Sphaerobacter	Sphaerobacteraceae	Sphaerobacterales	Thermomicrobia	Chloroflexi	Bacteria	0	0	1	1	0	0	0	0	1
GCF_000021685.1	309801	445	WP_012642068.1	Thermomicrobium roseum DSM 5159, strain=DSM 5159	Thermomicrobium roseum	Thermomicrobium	Thermomicrobiaceae	Thermomicrobiales	Thermomicrobia	Chloroflexi	Bacteria	0	0	1	0	0	0	0	0	1
GCF_000177635.2	653733	451	WP_013505398.1	Desulfurispirillum indicum S5, strain=S5	Desulfurispirillum indicum	Desulfurispirillum	Chrysiogenaceae	Chrysiogenales	Chrysiogenetes	Chrysiogenetes	Bacteria	0	0	1	0	0	0	0	0	1
GCF_000484535.1	1183438	739	WP_023175339.1	Gloeobacter kilaueensis JS1, strain=JS1	Gloeobacter kilaueensis	Gloeobacter	Gloeobacteraceae	Gloeobacterales	Gloeobacteria	Cyanobacteria	Bacteria	0	0	1	1	0	0	0	0	1
GCF_000011385.1	251221	720	NP_924825.1	Gloeobacter violaceus PCC 7421, strain=PCC 7421	Gloeobacter violaceus	Gloeobacter	Gloeobacteraceae	Gloeobacterales	Gloeobacteria	Cyanobacteria	Bacteria	0	0	1	1	0	0	0	0	1
GCF_000025125.1	1453429	N/A	N/A	Candidatus Atelocyanobacterium thalassa isolate ALOHA, strain=ALOHA	Candidatus Atelocyanobacterium thalassa	Candidatus Atelocyanobacterium	Aphanothecaceae	Chroococcales		Cyanobacteria	Bacteria	0	0	0	0	0	0	0	0	0
GCF_000317635.1	65093	731	WP_015226026.1	Halothece sp. PCC 7418, strain=PCC 7418	Halothece sp. PCC 7418	Halothece	Aphanothecaceae	Chroococcales		Cyanobacteria	Bacteria	0	0	1	1	0	0	0	0	1
GCF_001548095.1	1615909	716	WP_066346384.1	Geminocystis sp. NIES-3708, strain=NIES-3708	Geminocystis sp. NIES-3708	Geminocystis	Chroococcaceae	Chroococcales		Cyanobacteria	Bacteria	0	0	1	1	0	0	0	0	1
GCF_001548115.1	1617448	714	WP_066115817.1	Geminocystis sp. NIES-3709, strain=NIES-3709	Geminocystis sp. NIES-3709	Geminocystis	Chroococcaceae	Chroococcales		Cyanobacteria	Bacteria	0	0	1	1	0	0	0	0	1
GCF_000317555.1	1173026	716	WP_041918715.1	Gloeocapsa sp. PCC 7428, strain=PCC 7428	Gloeocapsa sp. PCC 7428	Gloeocapsa	Chroococcaceae	Chroococcales		Cyanobacteria	Bacteria	0	0	1	1	0	0	0	0	1
GCF_000317675.1	755178	701	WP_015221013.1	Cyanobacterium aponinum PCC 10605, strain=PCC 10605	Cyanobacterium aponinum	Cyanobacterium	Cyanobacteriaceae	Chroococcales		Cyanobacteria	Bacteria	0	0	1	1	0	0	0	0	1
GCF_001704955.1	1698524	719	WP_046660780.1	Microcystis aeruginosa NIES-2481, strain=NIES-2481	Microcystis aeruginosa	Microcystis	Microcystaceae	Chroococcales		Cyanobacteria	Bacteria	0	0	1	1	0	0	0	0	1
GCF_000981785.1	1641812	719	WP_046660780.1	Microcystis aeruginosa NIES-2549, strain=NIES-2549	Microcystis aeruginosa	Microcystis	Microcystaceae	Chroococcales		Cyanobacteria	Bacteria	0	0	1	1	0	0	0	0	1
GCF_000010625.1	449447	719	WP_002796514.1	Microcystis aeruginosa NIES-843, strain=NIES-843	Microcystis aeruginosa	Microcystis	Microcystaceae	Chroococcales		Cyanobacteria	Bacteria	0	0	1	1	0	0	0	0	1
GCF_001264245.1	1638788	719	WP_052275521.1	Microcystis panniformis FACHB-1757, strain=FACHB-1757	Microcystis panniformis	Microcystis	Microcystaceae	Chroococcales		Cyanobacteria	Bacteria	0	0	1	1	0	0	0	0	1
GCF_000317125.1	251229	761	WP_015156858.1	Chroococcidiopsis thermalis PCC 7203, strain=PCC 7203	Chroococcidiopsis thermalis	Chroococcidiopsis	Chroococcidiopsidaceae	Chroococcidiopsidales		Cyanobacteria	Bacteria	0	0	1	1	0	0	0	0	1
GCF_001548455.1	1752063	778	WP_062245510.1	Fischerella sp. NIES-3754, strain=NIES-3754	Fischerella sp. NIES-3754	Fischerella	Hapalosiphonaceae	Nostocales		Cyanobacteria	Bacteria	0	0	1	1	0	0	0	0	1
GCF_000317695.1	272123	785	WP_015215552.1	Anabaena cylindrica PCC 7122, strain=PCC 7122	Anabaena cylindrica	Anabaena	Nostocaceae	Nostocales		Cyanobacteria	Bacteria	0	0	1	1	0	0	0	0	1
GCF_000312705.1	46234	784	WP_015079477.1	Anabaena sp. 90, strain=90	Anabaena sp. 90	Anabaena	Nostocaceae	Nostocales		Cyanobacteria	Bacteria	0	0	1	1	0	0	0	0	1
GCF_001277295.1	1647413	800	WP_053539446.1	Anabaena sp. wa102, strain=wa102	Anabaena sp. wa102	Anabaena	Nostocaceae	Nostocales		Cyanobacteria	Bacteria	0	0	1	1	0	0	0	0	1
GCF_000020025.1	63737	784	WP_012408339.1	Nostoc punctiforme PCC 73102, strain=ATCC 29133; PCC 73102	Nostoc punctiforme	Nostoc	Nostocaceae	Nostocales		Cyanobacteria	Bacteria	0	0	1	1	0	0	0	0	1
GCF_001548375.1	1751286	777	WP_067766087.1	Nostoc sp. NIES-3756, strain=NIES-3756	Nostoc sp. NIES-3756	Nostoc	Nostocaceae	Nostocales		Cyanobacteria	Bacteria	0	0	1	1	0	0	0	0	1
GCF_000316625.1	317936	781	WP_015111536.1	Nostoc sp. PCC 7107, strain=PCC 7107	Nostoc sp. PCC 7107	Nostoc	Nostocaceae	Nostocales		Cyanobacteria	Bacteria	0	0	1	1	0	0	0	0	1
GCF_000009705.1	103690	777	WP_044521166.1	Nostoc sp. PCC 7120	Nostoc sp. PCC 7120	Nostoc	Nostocaceae	Nostocales		Cyanobacteria	Bacteria	0	0	1	1	0	0	0	0	1
GCF_000316645.1	28072	784	WP_015138073.1	Nostoc sp. PCC 7524, strain=PCC 7524	Nostoc sp. PCC 7524	Nostoc	Nostocaceae	Nostocales		Cyanobacteria	Bacteria	0	0	1	1	0	0	0	0	1
GCF_000196515.1	551115	792	WP_013190343.1	'Nostoc azollae' 0708, strain=0708	Trichormus azollae	Trichormus	Nostocaceae	Nostocales		Cyanobacteria	Bacteria	0	0	1	1	0	0	0	0	1
GCF_000317435.1	1170562	780	WP_015198944.1	Calothrix sp. PCC 6303, strain=PCC 6303	Calothrix parietina	Calothrix	Rivulariaceae	Nostocales		Cyanobacteria	Bacteria	0	0	1	1	0	0	0	0	1
GCF_000734895.2	1337936	782	WP_035152818.1	Calothrix sp. 336/3, strain=336/3	Calothrix sp. 336/3	Calothrix	Rivulariaceae	Nostocales		Cyanobacteria	Bacteria	0	0	1	1	0	0	0	0	1
GCF_000316575.1	99598	785	WP_015128528.1	Calothrix sp. PCC 7507, strain=PCC 7507	Calothrix sp. PCC 7507	Calothrix	Rivulariaceae	Nostocales		Cyanobacteria	Bacteria	0	0	1	1	0	0	0	0	1
GCF_000316665.1	373994	784	WP_015122313.1	Rivularia sp. PCC 7116, strain=PCC 7116	Rivularia sp. PCC 7116	Rivularia	Rivulariaceae	Nostocales		Cyanobacteria	Bacteria	0	0	1	1	0	0	0	0	1
GCF_000317045.1	1173025	760	WP_015170421.1	Geitlerinema sp. PCC 7407, strain=PCC 7407	Geitlerinema sp. PCC 7407	Geitlerinema	Coleofasciculaceae	Oscillatoriales		Cyanobacteria	Bacteria	0	0	1	1	0	0	0	0	1
GCF_000017845.1	43989	748	WP_009545659.1	Cyanothece sp. ATCC 51142, strain=ATCC 51142	Cyanothece sp. ATCC 51142	Cyanothece	Cyanothecaceae	Oscillatoriales		Cyanobacteria	Bacteria	0	0	1	1	0	0	0	0	1
GCF_000021825.1	65393	734	WP_012598976.1	Cyanothece sp. PCC 7424, strain=PCC 7424	Cyanothece sp. PCC 7424	Cyanothece	Cyanothecaceae	Oscillatoriales		Cyanobacteria	Bacteria	0	0	1	1	0	0	0	0	1
GCF_000022045.1	395961	769	WP_012629208.1	Cyanothece sp. PCC 7425, strain=PCC 7425	Cyanothece sp. PCC 7425	Cyanothece	Cyanothecaceae	Oscillatoriales		Cyanobacteria	Bacteria	0	0	1	1	0	0	0	0	1
GCF_000147335.1	497965	732	WP_013322167.1	Cyanothece sp. PCC 7822, strain=PCC 7822	Cyanothece sp. PCC 7822	Cyanothece	Cyanothecaceae	Oscillatoriales		Cyanobacteria	Bacteria	0	0	1	1	0	0	0	0	1
GCF_000021805.1	41431	748	WP_012597280.1	Cyanothece sp. PCC 8801, strain=PCC 8801	Cyanothece sp. PCC 8801	Cyanothece	Cyanothecaceae	Oscillatoriales		Cyanobacteria	Bacteria	0	0	1	1	0	0	0	0	1
GCF_000024045.1	395962	748	WP_015785078.1	Cyanothece sp. PCC 8802, strain=PCC 8802	Cyanothece sp. PCC 8802	Cyanothece	Cyanothecaceae	Oscillatoriales		Cyanobacteria	Bacteria	0	0	1	1	0	0	0	0	1
GCF_000317495.1	1173022	765	WP_015204840.1	Crinalium epipsammum PCC 9333, strain=PCC 9333	Crinalium epipsammum	Crinalium	Gomontiellaceae	Oscillatoriales		Cyanobacteria	Bacteria	0	0	1	1	0	0	0	0	1
GCF_000317515.1	1173027	777	WP_015182256.1	Microcoleus sp. PCC 7113, strain=PCC 7113	Microcoleus sp. PCC 7113	Microcoleus	Microcoleaceae	Oscillatoriales		Cyanobacteria	Bacteria	0	0	1	1	0	0	0	0	1
GCF_000014265.1	203124	816	WP_011613233.1	Trichodesmium erythraeum IMS101, strain=IMS101	Trichodesmium erythraeum	Trichodesmium	Microcoleaceae	Oscillatoriales		Cyanobacteria	Bacteria	0	0	1	1	0	0	0	0	1
GCF_001767235.1	1458985	786	WP_070392296.1	Moorea producens PAL-8-15-08-1	Moorea producens	Moorea	Oscillatoriaceae	Oscillatoriales		Cyanobacteria	Bacteria	0	0	1	1	0	0	0	0	1
GCF_000317105.1	56110	606	WP_044197211.1	Oscillatoria acuminata PCC 6304, strain=PCC 6304	Oscillatoria acuminata	Oscillatoria	Oscillatoriaceae	Oscillatoriales		Cyanobacteria	Bacteria	0	0	1	1	0	0	0	0	1
GCF_000317475.1	179408	869	WP_015176987.1	Oscillatoria nigro-viridis PCC 7112, strain=PCC 7112	Oscillatoria nigro-viridis	Oscillatoria	Oscillatoriaceae	Oscillatoriales		Cyanobacteria	Bacteria	0	0	1	1	0	0	0	0	1
GCF_000317575.1	111780	758	WP_015191314.1	Stanieria cyanosphaera PCC 7437, strain=PCC 7437	Stanieria cyanosphaera	Stanieria	Dermocarpellaceae	Pleurocapsales		Cyanobacteria	Bacteria	0	0	1	1	0	0	0	0	1
GCF_000317025.1	118163	745	WP_015142932.1	Pleurocapsa sp. PCC 7327, strain=PCC 7327	Pleurocapsa minor	Pleurocapsa	Hyellaceae	Pleurocapsales		Cyanobacteria	Bacteria	0	0	1	1	0	0	0	0	1
GCF_000018105.1	329726	757	WP_012162638.1	Acaryochloris marina MBIC11017, strain=MBIC11017	Acaryochloris marina	Acaryochloris	Acaryochloridaceae	Synechococcales		Cyanobacteria	Bacteria	0	0	1	1	0	0	0	0	1
GCF_001548435.1	1752064	742	WP_068392424.1	Leptolyngbya sp. NIES-3755, strain=NIES-3755	Leptolyngbya sp. NIES-3755	Leptolyngbya	Leptolyngbyaceae	Synechococcales		Cyanobacteria	Bacteria	0	0	1	1	0	0	0	0	1
GCF_001548395.1	1080068	556	WP_068509053.1	Leptolyngbya sp. O-77, strain=O-77	Leptolyngbya sp. O-77	Leptolyngbya	Leptolyngbyaceae	Synechococcales		Cyanobacteria	Bacteria	0	0	1	0	0	0	0	0	1
GCF_000316605.1	111781	728	WP_015136193.1	Leptolyngbya sp. PCC 7376, strain=PCC 7376	Leptolyngbya sp. PCC 7376	Leptolyngbya	Leptolyngbyaceae	Synechococcales		Cyanobacteria	Bacteria	0	0	1	1	0	0	0	0	1
GCF_000478825.2	1147	710	WP_028948051.1	Synechocystis sp. PCC 6714, strain=PCC 6714	Synechocystis sp. PCC 6714	Synechocystis	Merismopediaceae	Synechococcales		Cyanobacteria	Bacteria	0	0	1	1	0	0	0	0	1
GCF_000284135.1	1080228	709	WP_010871755.1	Synechocystis sp. PCC 6803 substr. GT-I, strain=PCC 6803 substr. GT-I	Synechocystis sp. PCC 6803	Synechocystis	Merismopediaceae	Synechococcales		Cyanobacteria	Bacteria	0	0	1	1	0	0	0	0	1
GCF_000284215.1	1080229	709	WP_010871755.1	Synechocystis sp. PCC 6803 substr. PCC-N, strain=PCC 6803 substr. PCC-N	Synechocystis sp. PCC 6803	Synechocystis	Merismopediaceae	Synechococcales		Cyanobacteria	Bacteria	0	0	1	1	0	0	0	0	1
GCF_000284455.1	1080230	709	WP_010871755.1	Synechocystis sp. PCC 6803 substr. PCC-P, strain=PCC 6803 substr. PCC-P	Synechocystis sp. PCC 6803	Synechocystis	Merismopediaceae	Synechococcales		Cyanobacteria	Bacteria	0	0	1	1	0	0	0	0	1
GCF_000270265.1	1148	709	WP_010871755.1	Synechocystis sp. PCC 6803, strain=GT-S	Synechocystis sp. PCC 6803	Synechocystis	Merismopediaceae	Synechococcales		Cyanobacteria	Bacteria	0	0	1	1	0	0	0	0	1
GCF_000340785.1	1148	709	WP_010871755.1	Synechocystis sp. PCC 6803, strain=PCC 6803	Synechocystis sp. PCC 6803	Synechocystis	Merismopediaceae	Synechococcales		Cyanobacteria	Bacteria	0	0	1	1	0	0	0	0	1
GCF_000009725.1	1148	709	WP_010871755.1	Synechocystis sp. PCC 6803, strain=PCC 6803	Synechocystis sp. PCC 6803	Synechocystis	Merismopediaceae	Synechococcales		Cyanobacteria	Bacteria	0	0	1	1	0	0	0	0	1
GCF_001318385.1	1148	709	WP_010871755.1	Synechocystis sp. PCC 6803, strain=PCC 6803 substr. GT-G	Synechocystis sp. PCC 6803	Synechocystis	Merismopediaceae	Synechococcales		Cyanobacteria	Bacteria	0	0	1	1	0	0	0	0	1
GCF_000015645.1	146891	N/A	N/A	Prochlorococcus marinus str. AS9601, strain=AS9601	Prochlorococcus marinus	Prochlorococcus	Prochloraceae	Synechococcales		Cyanobacteria	Bacteria	0	0	0	0	0	0	0	0	0
GCF_000018065.1	93060	N/A	N/A	Prochlorococcus marinus str. MIT 9215, strain=MIT 9215	Prochlorococcus marinus	Prochlorococcus	Prochloraceae	Synechococcales		Cyanobacteria	Bacteria	0	0	0	0	0	0	0	0	0
GCF_000015965.1	167546	N/A	N/A	Prochlorococcus marinus str. MIT 9301, strain=MIT 9301	Prochlorococcus marinus	Prochlorococcus	Prochloraceae	Synechococcales		Cyanobacteria	Bacteria	0	0	0	0	0	0	0	0	0
GCF_000015705.1	59922	711	WP_011826659.1	Prochlorococcus marinus str. MIT 9303, strain=MIT 9303	Prochlorococcus marinus	Prochlorococcus	Prochloraceae	Synechococcales		Cyanobacteria	Bacteria	0	0	1	1	0	0	0	0	1
GCF_000012645.1	74546	N/A	N/A	Prochlorococcus marinus str. MIT 9312, strain=MIT 9312	Prochlorococcus marinus	Prochlorococcus	Prochloraceae	Synechococcales		Cyanobacteria	Bacteria	0	0	0	0	0	0	0	0	0
GCF_000011485.1	74547	N/A	N/A	Prochlorococcus marinus str. MIT 9313, strain=MIT9313	Prochlorococcus marinus	Prochlorococcus	Prochloraceae	Synechococcales		Cyanobacteria	Bacteria	0	0	0	0	0	0	0	0	1
GCF_000015665.1	167542	N/A	N/A	Prochlorococcus marinus str. MIT 9515, strain=MIT 9515	Prochlorococcus marinus	Prochlorococcus	Prochloraceae	Synechococcales		Cyanobacteria	Bacteria	0	0	0	0	0	0	0	0	0
GCF_000015685.1	167555	N/A	N/A	Prochlorococcus marinus str. NATL1A, strain=NATL1A	Prochlorococcus marinus	Prochlorococcus	Prochloraceae	Synechococcales		Cyanobacteria	Bacteria	0	0	0	0	0	0	0	0	0
GCF_000012465.1	59920	N/A	N/A	Prochlorococcus marinus str. NATL2A, strain=NATL2A	Prochlorococcus marinus	Prochlorococcus	Prochloraceae	Synechococcales		Cyanobacteria	Bacteria	0	0	0	0	0	0	0	0	0
GCF_000007925.1	167539	N/A	N/A	Prochlorococcus marinus subsp. marinus str. CCMP1375, strain=CCMP1375; SS120	Prochlorococcus marinus	Prochlorococcus	Prochloraceae	Synechococcales		Cyanobacteria	Bacteria	0	0	0	0	0	0	0	0	0
GCF_000011465.1	59919	N/A	N/A	Prochlorococcus marinus subsp. pastoris str. CCMP1986, strain=MED4	Prochlorococcus marinus	Prochlorococcus	Prochloraceae	Synechococcales		Cyanobacteria	Bacteria	0	0	0	0	0	0	0	0	0
GCF_000757845.1	1501268	N/A	N/A	Prochlorococcus sp. MIT 0604, strain=MIT 0604	Prochlorococcus sp. MIT 0604	Prochlorococcus	Prochloraceae	Synechococcales		Cyanobacteria	Bacteria	0	0	0	0	0	0	0	0	0
GCF_000757865.1	1501269	N/A	N/A	Prochlorococcus sp. MIT 0801, strain=MIT 0801	Prochlorococcus sp. MIT 0801	Prochlorococcus	Prochloraceae	Synechococcales		Cyanobacteria	Bacteria	0	0	0	0	0	0	0	0	0
GCF_000317065.1	82654	785	WP_015163613.1	Pseudanabaena sp. PCC 7367, strain=PCC 7367	Pseudanabaena sp. PCC 7367	Pseudanabaena	Pseudanabaenaceae	Synechococcales		Cyanobacteria	Bacteria	0	0	1	1	0	0	0	0	1
GCF_000316515.1	292564	665	WP_015108990.1	Cyanobium gracile PCC 6307, strain=PCC 6307	Cyanobium gracile	Cyanobium	Synechococcaceae	Synechococcales		Cyanobacteria	Bacteria	0	0	1	0	0	0	0	0	1
GCF_000317615.1	13035	723	WP_015230505.1	Dactylococcopsis salina PCC 8305, strain=PCC 8305	Dactylococcopsis salina	Dactylococcopsis	Synechococcaceae	Synechococcales		Cyanobacteria	Bacteria	0	0	1	1	0	0	0	0	1
GCF_000010065.1	269084	724	WP_011378473.1	Synechococcus elongatus PCC 6301, strain=PCC 6301	Synechococcus elongatus	Synechococcus	Synechococcaceae	Synechococcales		Cyanobacteria	Bacteria	0	0	1	1	0	0	0	0	1
GCF_000012525.1	1140	724	WP_011378473.1	Synechococcus elongatus PCC 7942, strain=PCC 7942	Synechococcus elongatus	Synechococcus	Synechococcaceae	Synechococcales		Cyanobacteria	Bacteria	0	0	1	1	0	0	0	0	1
GCF_000014585.1	64471	646	WP_011618663.1	Synechococcus sp. CC9311, strain=CC9311	Synechococcus sp. CC9311	Synechococcus	Synechococcaceae	Synechococcales		Cyanobacteria	Bacteria	0	0	1	1	0	0	0	0	1
GCF_000012625.1	110662	615	WP_041434469.1	Synechococcus sp. CC9605, strain=CC9605	Synechococcus sp. CC9605	Synechococcus	Synechococcaceae	Synechococcales		Cyanobacteria	Bacteria	0	0	1	0	0	0	0	0	1
GCF_000012505.1	316279	611	WP_011360336.1	Synechococcus sp. CC9902, strain=CC9902	Synechococcus sp. CC9902	Synechococcus	Synechococcaceae	Synechococcales		Cyanobacteria	Bacteria	0	0	1	0	0	0	0	0	1
GCF_000013225.1	321332	758	WP_011432547.1	Synechococcus sp. JA-2-3B'a(2-13), strain=JA-2-3B'a(2-13)	Synechococcus sp. JA-2-3B'a(2-13)	Synechococcus	Synechococcaceae	Synechococcales		Cyanobacteria	Bacteria	0	0	1	1	0	0	0	0	1
GCF_000013205.1	321327	751	WP_011430172.1	Synechococcus sp. JA-3-3Ab, strain=JA-3-3Ab	Synechococcus sp. JA-3-3Ab	Synechococcus	Synechococcaceae	Synechococcales		Cyanobacteria	Bacteria	0	0	1	1	0	0	0	0	1
GCF_000737535.1	1280380	412	WP_051847478.1	Synechococcus sp. KORDI-100, strain=KORDI-100	Synechococcus sp. KORDI-100	Synechococcus	Synechococcaceae	Synechococcales		Cyanobacteria	Bacteria	0	0	1	0	0	0	0	0	1
GCF_000737575.1	585423	613	WP_052378335.1	Synechococcus sp. KORDI-49, strain=KORDI-49	Synechococcus sp. KORDI-49	Synechococcus	Synechococcaceae	Synechococcales		Cyanobacteria	Bacteria	0	0	1	0	0	0	0	0	1
GCF_000737595.1	585425	N/A	N/A	Synechococcus sp. KORDI-52, strain=KORDI-52	Synechococcus sp. KORDI-52	Synechococcus	Synechococcaceae	Synechococcales		Cyanobacteria	Bacteria	0	0	0	0	0	0	0	0	0
GCF_000316685.1	195253	768	WP_015123999.1	Synechococcus sp. PCC 6312, strain=PCC 6312	Synechococcus sp. PCC 6312	Synechococcus	Synechococcaceae	Synechococcales		Cyanobacteria	Bacteria	0	0	1	1	0	0	0	0	1
GCF_000019485.1	32049	730	WP_012306455.1	Synechococcus sp. PCC 7002, strain=PCC 7002; ATCC 27264	Synechococcus sp. PCC 7002	Synechococcus	Synechococcaceae	Synechococcales		Cyanobacteria	Bacteria	0	0	1	1	0	0	0	0	1
GCF_001693255.1	374981	734	WP_065713318.1	Synechococcus sp. PCC 7003, strain=PCC 7003	Synechococcus sp. PCC 7003	Synechococcus	Synechococcaceae	Synechococcales		Cyanobacteria	Bacteria	0	0	1	1	0	0	0	0	1
GCF_001693275.1	195498	731	WP_065710292.1	Synechococcus sp. PCC 7117, strain=PCC 7117	Synechococcus sp. PCC 7117	Synechococcus	Synechococcaceae	Synechococcales		Cyanobacteria	Bacteria	0	0	1	1	0	0	0	0	1
GCF_001521855.1	374982	731	WP_062432908.1	Synechococcus sp. PCC 73109, strain=PCC 73109	Synechococcus sp. PCC 73109	Synechococcus	Synechococcaceae	Synechococcales		Cyanobacteria	Bacteria	0	0	1	1	0	0	0	0	1
GCF_000317085.1	1173263	760	WP_015167588.1	Synechococcus sp. PCC 7502, strain=PCC 7502	Synechococcus sp. PCC 7502	Synechococcus	Synechococcaceae	Synechococcales		Cyanobacteria	Bacteria	0	0	1	1	0	0	0	0	1
GCF_001693295.1	195248	731	WP_065716099.1	Synechococcus sp. PCC 8807, strain=PCC 8807	Synechococcus sp. PCC 8807	Synechococcus	Synechococcaceae	Synechococcales		Cyanobacteria	Bacteria	0	0	1	1	0	0	0	0	1
GCF_000063525.1	316278	578	WP_050815444.1	Synechococcus sp. RCC307	Synechococcus sp. RCC307	Synechococcus	Synechococcaceae	Synechococcales		Cyanobacteria	Bacteria	0	0	1	0	0	0	0	0	1
GCF_000817325.1	1350461	724	WP_011378473.1	Synechococcus sp. UTEX 2973, strain=UTEX 2973	Synechococcus sp. UTEX 2973	Synechococcus	Synechococcaceae	Synechococcales		Cyanobacteria	Bacteria	0	0	1	1	0	0	0	0	1
GCF_000063505.1	32051	651	WP_011933667.1	Synechococcus sp. WH 7803	Synechococcus sp. WH 7803	Synechococcus	Synechococcaceae	Synechococcales		Cyanobacteria	Bacteria	0	0	1	1	0	0	0	0	1
GCF_000195975.1	84588	N/A	N/A	Synechococcus sp. WH 8102, strain=WH 8102	Synechococcus sp. WH 8102	Synechococcus	Synechococcaceae	Synechococcales		Cyanobacteria	Bacteria	0	0	0	0	0	0	0	0	0
GCF_001182765.1	29410	N/A	N/A	Synechococcus sp. WH 8103	Synechococcus sp. WH 8103	Synechococcus	Synechococcaceae	Synechococcales		Cyanobacteria	Bacteria	0	0	0	0	0	0	0	0	0
GCF_000161795.2	166314	N/A	N/A	Synechococcus sp. WH 8109, strain=WH 8109	Synechococcus sp. WH 8109	Synechococcus	Synechococcaceae	Synechococcales		Cyanobacteria	Bacteria	0	0	0	0	0	0	0	0	1
GCF_000011345.1	197221	761	NP_682492.1	Thermosynechococcus elongatus BP-1	Thermosynechococcus elongatus	Thermosynechococcus	Synechococcaceae	Synechococcales		Cyanobacteria	Bacteria	0	0	1	1	0	0	0	0	1
GCF_000829235.1	1228987	N/A	N/A	cyanobacterium endosymbiont of Epithemia turgida isolate EtSB Lake Yunoko	cyanobacterium endosymbiont of Epithemia turgida					Cyanobacteria	Bacteria	0	0	0	0	0	0	0	0	0
GCF_000183405.1	768670	552	WP_013450825.1	Calditerrivibrio nitroreducens DSM 19672, strain=DSM 19672	Calditerrivibrio nitroreducens	Calditerrivibrio	Deferribacteraceae	Deferribacterales	Deferribacteres	Deferribacteres	Bacteria	0	0	1	0	0	0	0	0	1
GCF_000010985.1	639282	543	WP_013008696.1	Deferribacter desulfuricans SSM1, strain=SSM1	Deferribacter desulfuricans	Deferribacter	Deferribacteraceae	Deferribacterales	Deferribacteres	Deferribacteres	Bacteria	0	0	1	0	0	0	0	0	1
GCF_000025725.1	522772	566	WP_013009398.1	Denitrovibrio acetiphilus DSM 12809, strain=DSM 12809	Denitrovibrio acetiphilus	Denitrovibrio	Deferribacteraceae	Deferribacterales	Deferribacteres	Deferribacteres	Bacteria	0	0	1	0	0	0	0	0	1
GCF_000218625.1	717231	566	WP_013887234.1	Flexistipes sinusarabici DSM 4947, strain=DSM 4947	Flexistipes sinusarabici	Flexistipes	Deferribacteraceae	Deferribacterales	Deferribacteres	Deferribacteres	Bacteria	0	0	1	0	0	0	0	0	1
GCF_001007995.1	1309411	729	WP_046844500.1	'Deinococcus soli' Cha et al. 2014, strain=N5	'Deinococcus soli' Cha et al. 2014	Deinococcus	Deinococcaceae	Deinococcales	Deinococci	Deinococcus-Thermus	Bacteria	0	0	1	0	0	0	0	0	1
GCF_001507665.1	1768108	729	WP_062157679.1	Deinococcus actinosclerus, strain=BM2	Deinococcus actinosclerus	Deinococcus	Deinococcaceae	Deinococcales	Deinococci	Deinococcus-Thermus	Bacteria	0	0	1	0	0	0	0	0	1
GCF_000020685.1	546414	771	WP_012692332.1	Deinococcus deserti VCD115, strain=VCD115	Deinococcus deserti	Deinococcus	Deinococcaceae	Deinococcales	Deinococci	Deinococcus-Thermus	Bacteria	0	0	1	0	0	0	0	0	1
GCF_000196275.1	319795	743	WP_049782957.1	Deinococcus geothermalis DSM 11300, strain=DSM 11300	Deinococcus geothermalis	Deinococcus	Deinococcaceae	Deinococcales	Deinococci	Deinococcus-Thermus	Bacteria	0	0	1	0	0	0	0	0	1
GCF_000252445.1	745776	714	WP_014684315.1	Deinococcus gobiensis I-0, strain=I-0	Deinococcus gobiensis	Deinococcus	Deinococcaceae	Deinococcales	Deinococci	Deinococcus-Thermus	Bacteria	0	0	1	0	0	0	0	0	1
GCF_000186385.1	709986	743	WP_013555930.1	Deinococcus maricopensis DSM 21211, strain=DSM 21211	Deinococcus maricopensis	Deinococcus	Deinococcaceae	Deinococcales	Deinococci	Deinococcus-Thermus	Bacteria	0	0	1	0	0	0	0	0	1
GCF_000317835.1	937777	606	WP_015235907.1	Deinococcus peraridilitoris DSM 19664, strain=DSM 19664	Deinococcus peraridilitoris	Deinococcus	Deinococcaceae	Deinococcales	Deinococci	Deinococcus-Thermus	Bacteria	0	0	1	0	0	0	0	0	1
GCF_000190555.1	693977	753	WP_013614043.1	Deinococcus proteolyticus MRP, strain=MRP	Deinococcus proteolyticus	Deinococcus	Deinococcaceae	Deinococcales	Deinococci	Deinococcus-Thermus	Bacteria	0	0	1	0	0	0	0	0	1
GCF_001644565.1	1182568	739	WP_064013900.1	Deinococcus puniceus, strain=DY1	Deinococcus puniceus	Deinococcus	Deinococcaceae	Deinococcales	Deinococci	Deinococcus-Thermus	Bacteria	0	0	1	0	0	0	0	0	1
GCF_001638825.1	243230	697	WP_034350094.1	Deinococcus radiodurans R1, strain=R1	Deinococcus radiodurans	Deinococcus	Deinococcaceae	Deinococcales	Deinococci	Deinococcus-Thermus	Bacteria	0	0	1	0	0	0	0	0	1
GCF_000008565.1	243230	755	NP_295577.1	Deinococcus radiodurans R1, strain=R1	Deinococcus radiodurans	Deinococcus	Deinococcaceae	Deinococcales	Deinococci	Deinococcus-Thermus	Bacteria	0	0	1	0	0	0	0	0	1
GCF_000800395.1	1182571	711	WP_039686575.1	Deinococcus swuensis, strain=DY59	Deinococcus swuensis	Deinococcus	Deinococcaceae	Deinococcales	Deinococci	Deinococcus-Thermus	Bacteria	0	0	1	0	0	0	0	0	1
GCF_000092425.1	649638	796	WP_013177067.1	Truepera radiovictrix DSM 17093, strain=DSM 17093	Truepera radiovictrix	Truepera	Trueperaceae	Deinococcales	Deinococci	Deinococcus-Thermus	Bacteria	0	0	1	0	1	0	0	0	1
GCF_000195335.1	869210	688	WP_041658105.1	Marinithermus hydrothermalis DSM 14884, strain=DSM 14884	Marinithermus hydrothermalis	Marinithermus	Thermaceae	Thermales	Deinococci	Deinococcus-Thermus	Bacteria	0	0	1	0	1	0	0	0	1
GCF_000024425.1	504728	679	WP_013015290.1	Meiothermus ruber DSM 1279, strain=DSM 1279	Meiothermus ruber	Meiothermus	Thermaceae	Thermales	Deinococci	Deinococcus-Thermus	Bacteria	0	0	1	0	1	0	0	0	1
GCF_000092125.1	526227	682	WP_013159541.1	Meiothermus silvanus DSM 9946	Meiothermus silvanus	Meiothermus	Thermaceae	Thermales	Deinococci	Deinococcus-Thermus	Bacteria	0	0	1	0	1	0	0	0	1
GCF_000183745.1	670487	681	WP_013458861.1	Oceanithermus profundus DSM 14977, strain=DSM 14977	Oceanithermus profundus	Oceanithermus	Thermaceae	Thermales	Deinococci	Deinococcus-Thermus	Bacteria	0	0	1	0	1	0	0	0	1
GCF_001399775.1	498848	676	WP_040684643.1	Thermus aquaticus Y51MC23, strain=Y51MC23	Thermus aquaticus	Thermus	Thermaceae	Thermales	Deinococci	Deinococcus-Thermus	Bacteria	0	0	1	0	0	0	0	0	1
GCF_000309885.1	751945	673	WP_016330366.1	Thermus oshimai JL-2, strain=JL-2	Thermus oshimai	Thermus	Thermaceae	Thermales	Deinococci	Deinococcus-Thermus	Bacteria	0	0	1	0	1	0	0	0	1
GCF_001535545.1	456163	N/A	N/A	Thermus parvatiensis	Thermus parvatiensis	Thermus	Thermaceae	Thermales	Deinococci	Deinococcus-Thermus	Bacteria	0	0	0	0	0	0	0	0	1
GCF_000187005.1	743525	687	WP_015718358.1	Thermus scotoductus SA-01, strain=SA-01	Thermus scotoductus	Thermus	Thermaceae	Thermales	Deinococci	Deinococcus-Thermus	Bacteria	0	0	1	0	0	0	0	0	1
GCF_000236585.1	1111069	684	WP_014516640.1	Thermus sp. CCB_US3_UF1, strain=CCB_US3_UF1	Thermus sp. CCB_US3_UF1	Thermus	Thermaceae	Thermales	Deinococci	Deinococcus-Thermus	Bacteria	0	0	1	0	0	0	0	0	1
GCF_000008125.1	262724	677	WP_011173974.1	Thermus thermophilus HB27, strain=HB27	Thermus thermophilus	Thermus	Thermaceae	Thermales	Deinococci	Deinococcus-Thermus	Bacteria	0	0	1	0	0	0	0	0	1
GCF_000091545.1	300852	677	YP_145234.1	Thermus thermophilus HB8, strain=HB8	Thermus thermophilus	Thermus	Thermaceae	Thermales	Deinococci	Deinococcus-Thermus	Bacteria	0	0	1	0	0	0	0	0	1
GCF_000258245.1	798128	677	WP_041444469.1	Thermus thermophilus JL-18, strain=JL-18	Thermus thermophilus	Thermus	Thermaceae	Thermales	Deinococci	Deinococcus-Thermus	Bacteria	0	0	1	0	0	0	0	0	1
GCF_000214845.1	762633	677	WP_014510983.1	Thermus thermophilus SG0.5JP17-16, strain=SG0.5JP17-16	Thermus thermophilus	Thermus	Thermaceae	Thermales	Deinococci	Deinococcus-Thermus	Bacteria	0	0	1	0	0	0	0	0	1
GCF_000020965.1	309799	446	WP_012547042.1	Dictyoglomus thermophilum H-6-12, strain=H-6-12; ATCC 35947	Dictyoglomus thermophilum	Dictyoglomus	Dictyoglomaceae	Dictyoglomales	Dictyoglomia	Dictyoglomi	Bacteria	0	0	1	0	0	0	0	0	1
GCF_000021645.1	515635	448	YP_002352997.1	Dictyoglomus turgidum DSM 6724, strain=DSM 6724	Dictyoglomus turgidum	Dictyoglomus	Dictyoglomaceae	Dictyoglomales	Dictyoglomia	Dictyoglomi	Bacteria	0	0	1	0	0	0	0	0	1
GCF_000020145.1	445932	609	WP_012415633.1	Elusimicrobium minutum Pei191, strain=Pei191	Elusimicrobium minutum	Elusimicrobium	Elusimicrobiaceae	Elusimicrobiales	Elusimicrobia	Elusimicrobia	Bacteria	0	0	1	1	0	0	0	0	1
GCF_001027545.1	1408281	542	WP_052569523.1	Endomicrobium proavitum, strain=Rsa215	Endomicrobium proavitum	Endomicrobium	Endomicrobiaceae	Endomicrobiales	Endomicrobia	Elusimicrobia	Bacteria	0	0	1	1	0	0	0	0	1
GCF_000146025.2	471821	603	YP_001956444.1	uncultured Termite group 1 bacterium phylotype Rs-D17	uncultured Termite group 1 bacterium					Elusimicrobia	Bacteria	0	0	1	1	0	0	0	0	1
GCF_000146505.1	59374	807	WP_014546921.1	Fibrobacter succinogenes subsp. succinogenes S85, strain=S85	Fibrobacter succinogenes	Fibrobacter	Fibrobacteraceae	Fibrobacterales	Fibrobacteria	Fibrobacteres	Bacteria	0	0	1	1	0	0	0	0	1
GCF_000024665.1	59374	807	WP_014546921.1	Fibrobacter succinogenes subsp. succinogenes S85, strain=S85	Fibrobacter succinogenes	Fibrobacter	Fibrobacteraceae	Fibrobacterales	Fibrobacteria	Fibrobacteres	Bacteria	0	0	1	1	0	0	0	0	1
GCF_000024285.1	521098	506	WP_012811293.1	Alicyclobacillus acidocaldarius subsp. acidocaldarius DSM 446, strain=DSM 446	Alicyclobacillus acidocaldarius	Alicyclobacillus	Alicyclobacillaceae	Bacillales	Bacilli	Firmicutes	Bacteria	0	0	1	0	0	0	0	0	1
GCF_000219875.1	1048834	507	WP_014464877.1	Alicyclobacillus acidocaldarius subsp. acidocaldarius Tc-4-1, strain=Tc-4-1	Alicyclobacillus acidocaldarius	Alicyclobacillus	Alicyclobacillaceae	Bacillales	Bacilli	Firmicutes	Bacteria	0	0	1	0	0	0	0	0	1
GCF_000092905.1	562970	679	WP_041303815.1	Kyrpidia tusciae DSM 2912, strain=DSM 2912	Kyrpidia tusciae	Kyrpidia	Alicyclobacillaceae	Bacillales	Bacilli	Firmicutes	Bacteria	0	0	1	0	0	0	0	0	1
GCF_000307165.1	698758	757	WP_015009827.1	Amphibacillus xylanus NBRC 15112, strain=NBRC 15112	Amphibacillus xylanus	Amphibacillus	Bacillaceae	Bacillales	Bacilli	Firmicutes	Bacteria	0	0	1	1	0	0	0	0	1
GCF_001634285.1	294699	762	WP_066326279.1	Anoxybacillus amylolyticus, strain=DSM 15939	Anoxybacillus amylolyticus	Anoxybacillus	Bacillaceae	Bacillales	Bacilli	Firmicutes	Bacteria	0	0	1	1	1	0	0	0	1
GCF_000019045.1	491915	744	WP_041638089.1	Anoxybacillus flavithermus WK1, strain=WK1	Anoxybacillus flavithermus	Anoxybacillus	Bacillaceae	Bacillales	Bacilli	Firmicutes	Bacteria	0	0	1	1	1	0	0	0	1
GCF_001187595.1	198467	742	WP_035066644.1	Anoxybacillus gonensis, strain=G2	Anoxybacillus gonensis	Anoxybacillus	Bacillaceae	Bacillales	Bacilli	Firmicutes	Bacteria	0	0	1	1	1	0	0	0	1
GCF_001634265.1	1490052	763	WP_044744585.1	Anoxybacillus sp. B2M1	Anoxybacillus sp. B2M1	Anoxybacillus	Bacillaceae	Bacillales	Bacilli	Firmicutes	Bacteria	0	0	1	1	1	0	0	0	1
GCF_001634305.1	1490057	763	WP_044744585.1	Anoxybacillus sp. B7M1	Anoxybacillus sp. B7M1	Anoxybacillus	Bacillaceae	Bacillales	Bacilli	Firmicutes	Bacteria	0	0	1	1	1	0	0	0	1
GCF_000494835.1	1412898	783	WP_012118025.1	Bacillus amyloliquefaciens CC178, strain=CC178	Bacillus amyloliquefaciens	Bacillus	Bacillaceae	Bacillales	Bacilli	Firmicutes	Bacteria	0	0	1	1	1	0	0	0	1
GCF_000196735.1	692420	783	WP_041481655.1	Bacillus amyloliquefaciens DSM 7, strain=DSM 7	Bacillus amyloliquefaciens	Bacillus	Bacillaceae	Bacillales	Bacilli	Firmicutes	Bacteria	0	0	1	1	1	0	0	0	1
GCF_000242855.2	1091041	783	WP_015387984.1	Bacillus amyloliquefaciens IT-45, strain=IT-45	Bacillus amyloliquefaciens	Bacillus	Bacillaceae	Bacillales	Bacilli	Firmicutes	Bacteria	0	0	1	1	1	0	0	0	1
GCF_000835145.1	1292358	783	WP_007408265.1	Bacillus amyloliquefaciens KHG19, strain=KHG19	Bacillus amyloliquefaciens	Bacillus	Bacillaceae	Bacillales	Bacilli	Firmicutes	Bacteria	0	0	1	1	1	0	0	0	1
GCF_000508265.1	1415165	783	WP_024085624.1	Bacillus amyloliquefaciens LFB112, strain=LFB112	Bacillus amyloliquefaciens	Bacillus	Bacillaceae	Bacillales	Bacilli	Firmicutes	Bacteria	0	0	1	1	1	0	0	0	1
GCF_000204275.1	1001582	N/A	N/A	Bacillus amyloliquefaciens LL3, strain=LL3	Bacillus amyloliquefaciens	Bacillus	Bacillaceae	Bacillales	Bacilli	Firmicutes	Bacteria	0	0	0	0	0	0	0	0	1
GCF_000195515.1	999891	783	WP_014470699.1	Bacillus amyloliquefaciens TA208, strain=TA208	Bacillus amyloliquefaciens	Bacillus	Bacillaceae	Bacillales	Bacilli	Firmicutes	Bacteria	0	0	1	1	1	0	0	0	1
GCF_001593785.1	1434324	783	WP_022552933.1	Bacillus amyloliquefaciens UMAF6614, strain=UMAF6614	Bacillus amyloliquefaciens	Bacillus	Bacillaceae	Bacillales	Bacilli	Firmicutes	Bacteria	0	0	1	1	1	0	0	0	1
GCF_001593765.1	1333538	783	WP_060674655.1	Bacillus amyloliquefaciens UMAF6639, strain=UMAF6639	Bacillus amyloliquefaciens	Bacillus	Bacillaceae	Bacillales	Bacilli	Firmicutes	Bacteria	0	0	1	1	1	0	0	0	1
GCF_000221645.1	1034836	783	WP_014470699.1	Bacillus amyloliquefaciens XH7, strain=XH7	Bacillus amyloliquefaciens	Bacillus	Bacillaceae	Bacillales	Bacilli	Firmicutes	Bacteria	0	0	1	1	1	0	0	0	1
GCF_000262385.1	1126211	783	WP_014418418.1	Bacillus amyloliquefaciens Y2, strain=Y2	Bacillus amyloliquefaciens	Bacillus	Bacillaceae	Bacillales	Bacilli	Firmicutes	Bacteria	0	0	1	1	1	0	0	0	1
GCF_001596755.1	1390	783	WP_061890729.1	Bacillus amyloliquefaciens, strain=B15	Bacillus amyloliquefaciens	Bacillus	Bacillaceae	Bacillales	Bacilli	Firmicutes	Bacteria	0	0	1	1	1	0	0	0	1
GCF_000833005.1	1390	783	WP_043867296.1	Bacillus amyloliquefaciens, strain=L-H15	Bacillus amyloliquefaciens	Bacillus	Bacillaceae	Bacillales	Bacilli	Firmicutes	Bacteria	0	0	1	1	1	0	0	0	1
GCF_000973485.1	1390	783	WP_043867296.1	Bacillus amyloliquefaciens, strain=L-S60	Bacillus amyloliquefaciens	Bacillus	Bacillaceae	Bacillales	Bacilli	Firmicutes	Bacteria	0	0	1	1	1	0	0	0	1
GCF_001483885.1	1390	783	WP_058906194.1	Bacillus amyloliquefaciens, strain=MBE1283	Bacillus amyloliquefaciens	Bacillus	Bacillaceae	Bacillales	Bacilli	Firmicutes	Bacteria	0	0	1	1	1	0	0	0	1
GCF_001705195.1	1390	783	WP_065981915.1	Bacillus amyloliquefaciens, strain=RD7-7	Bacillus amyloliquefaciens	Bacillus	Bacillaceae	Bacillales	Bacilli	Firmicutes	Bacteria	0	0	1	1	1	0	0	0	1
GCF_001586105.1	1390	783	WP_015387984.1	Bacillus amyloliquefaciens, strain=S499	Bacillus amyloliquefaciens	Bacillus	Bacillaceae	Bacillales	Bacilli	Firmicutes	Bacteria	0	0	1	1	1	0	0	0	1
GCF_000008445.1	261594	772	WP_003161299.1	Bacillus anthracis str. 'Ames Ancestor', strain=Ames Ancestor	Bacillus anthracis	Bacillus	Bacillaceae	Bacillales	Bacilli	Firmicutes	Bacteria	0	0	1	1	1	0	0	0	1
GCF_000022865.1	592021	772	WP_003161299.1	Bacillus anthracis str. A0248, strain=A0248	Bacillus anthracis	Bacillus	Bacillaceae	Bacillales	Bacilli	Firmicutes	Bacteria	0	0	1	1	1	0	0	0	1
GCF_000007845.1	198094	772	NP_846773.1	Bacillus anthracis str. Ames, strain=Ames	Bacillus anthracis	Bacillus	Bacillaceae	Bacillales	Bacilli	Firmicutes	Bacteria	0	0	1	1	1	0	0	0	1
GCF_000021445.1	568206	772	WP_003161299.1	Bacillus anthracis str. CDC 684, strain=CDC 684	Bacillus anthracis	Bacillus	Bacillaceae	Bacillales	Bacilli	Firmicutes	Bacteria	0	0	1	1	1	0	0	0	1
GCF_000258885.1	768494	772	WP_003161299.1	Bacillus anthracis str. H9401, strain=H9401	Bacillus anthracis	Bacillus	Bacillaceae	Bacillales	Bacilli	Firmicutes	Bacteria	0	0	1	1	1	0	0	0	1
GCF_000008165.1	260799	772	YP_030471.1	Bacillus anthracis str. Sterne, strain=Sterne	Bacillus anthracis	Bacillus	Bacillaceae	Bacillales	Bacilli	Firmicutes	Bacteria	0	0	1	1	1	0	0	0	1
GCF_000832635.1	260799	772	WP_003161299.1	Bacillus anthracis str. Sterne, strain=Sterne	Bacillus anthracis	Bacillus	Bacillaceae	Bacillales	Bacilli	Firmicutes	Bacteria	0	0	1	1	1	0	0	0	1
GCF_000583105.1	1392837	N/A	N/A	Bacillus anthracis str. SVA11, strain=SVA11	Bacillus anthracis	Bacillus	Bacillaceae	Bacillales	Bacilli	Firmicutes	Bacteria	0	0	0	0	0	0	0	0	1
GCF_000833275.1	1452727	772	WP_003161299.1	Bacillus anthracis str. Turkey32, strain=Turkey32	Bacillus anthracis	Bacillus	Bacillaceae	Bacillales	Bacilli	Firmicutes	Bacteria	0	0	1	1	1	0	0	0	1
GCF_000832785.1	1449979	N/A	N/A	Bacillus anthracis str. V770-NP-1R, strain=V770-NP-1R	Bacillus anthracis	Bacillus	Bacillaceae	Bacillales	Bacilli	Firmicutes	Bacteria	0	0	0	0	0	0	0	0	1
GCF_000742895.1	261591	772	WP_003161299.1	Bacillus anthracis str. Vollum, strain=Vollum	Bacillus anthracis	Bacillus	Bacillaceae	Bacillales	Bacilli	Firmicutes	Bacteria	0	0	1	1	1	0	0	0	1
GCF_000742655.1	1392	773	WP_009879844.1	Bacillus anthracis, strain=2000031021	Bacillus anthracis	Bacillus	Bacillaceae	Bacillales	Bacilli	Firmicutes	Bacteria	0	0	1	1	1	0	0	0	1
GCF_000832965.1	1392	773	WP_009879844.1	Bacillus anthracis, strain=2002013094	Bacillus anthracis	Bacillus	Bacillaceae	Bacillales	Bacilli	Firmicutes	Bacteria	0	0	1	1	1	0	0	0	1
GCF_000875715.1	1392	772	WP_003161299.1	Bacillus anthracis, strain=A1144	Bacillus anthracis	Bacillus	Bacillaceae	Bacillales	Bacilli	Firmicutes	Bacteria	0	0	1	1	1	0	0	0	1
GCF_000830095.1	1392	772	WP_003161299.1	Bacillus anthracis, strain=Ames A0462	Bacillus anthracis	Bacillus	Bacillaceae	Bacillales	Bacilli	Firmicutes	Bacteria	0	0	1	1	1	0	0	0	1
GCF_000833065.1	1392	772	WP_003161299.1	Bacillus anthracis, strain=Ames_BA1004	Bacillus anthracis	Bacillus	Bacillaceae	Bacillales	Bacilli	Firmicutes	Bacteria	0	0	1	1	1	0	0	0	1
GCF_000832665.1	1392	N/A	N/A	Bacillus anthracis, strain=BA1015	Bacillus anthracis	Bacillus	Bacillaceae	Bacillales	Bacilli	Firmicutes	Bacteria	0	0	0	0	0	0	0	0	1
GCF_000832725.1	1392	N/A	N/A	Bacillus anthracis, strain=BA1035	Bacillus anthracis	Bacillus	Bacillaceae	Bacillales	Bacilli	Firmicutes	Bacteria	0	0	0	0	0	0	0	0	1
GCF_000833125.1	1392	772	WP_003161299.1	Bacillus anthracis, strain=Canadian Bison	Bacillus anthracis	Bacillus	Bacillaceae	Bacillales	Bacilli	Firmicutes	Bacteria	0	0	1	1	1	0	0	0	1
GCF_000725325.1	1392	N/A	N/A	Bacillus anthracis, strain=HYU01	Bacillus anthracis	Bacillus	Bacillaceae	Bacillales	Bacilli	Firmicutes	Bacteria	0	0	0	0	0	0	0	0	1
GCF_000832465.1	1392	772	WP_003161299.1	Bacillus anthracis, strain=K3	Bacillus anthracis	Bacillus	Bacillaceae	Bacillales	Bacilli	Firmicutes	Bacteria	0	0	1	1	1	0	0	0	1
GCF_000832505.1	1392	772	WP_003161299.1	Bacillus anthracis, strain=Ohio ACB	Bacillus anthracis	Bacillus	Bacillaceae	Bacillales	Bacilli	Firmicutes	Bacteria	0	0	1	1	1	0	0	0	1
GCF_000832425.1	1392	772	WP_003161299.1	Bacillus anthracis, strain=PAK-1	Bacillus anthracis	Bacillus	Bacillaceae	Bacillales	Bacilli	Firmicutes	Bacteria	0	0	1	1	1	0	0	0	1
GCF_001683095.1	1392	772	WP_003161299.1	Bacillus anthracis, strain=Parent1	Bacillus anthracis	Bacillus	Bacillaceae	Bacillales	Bacilli	Firmicutes	Bacteria	0	0	1	1	1	0	0	0	1
GCF_001683065.1	1392	772	WP_003161299.1	Bacillus anthracis, strain=Parent2	Bacillus anthracis	Bacillus	Bacillaceae	Bacillales	Bacilli	Firmicutes	Bacteria	0	0	1	1	1	0	0	0	1
GCF_000832585.1	1392	772	WP_003161299.1	Bacillus anthracis, strain=Pasteur	Bacillus anthracis	Bacillus	Bacillaceae	Bacillales	Bacilli	Firmicutes	Bacteria	0	0	1	1	1	0	0	0	1
GCF_001683135.1	1392	772	WP_003161299.1	Bacillus anthracis, strain=PR01	Bacillus anthracis	Bacillus	Bacillaceae	Bacillales	Bacilli	Firmicutes	Bacteria	0	0	1	1	1	0	0	0	1
GCF_001683155.1	1392	772	WP_003161299.1	Bacillus anthracis, strain=PR02	Bacillus anthracis	Bacillus	Bacillaceae	Bacillales	Bacilli	Firmicutes	Bacteria	0	0	1	1	1	0	0	0	1
GCF_001683175.1	1392	772	WP_003161299.1	Bacillus anthracis, strain=PR05	Bacillus anthracis	Bacillus	Bacillaceae	Bacillales	Bacilli	Firmicutes	Bacteria	0	0	1	1	1	0	0	0	1
GCF_001683195.1	1392	772	WP_003161299.1	Bacillus anthracis, strain=PR06	Bacillus anthracis	Bacillus	Bacillaceae	Bacillales	Bacilli	Firmicutes	Bacteria	0	0	1	1	1	0	0	0	1
GCF_001683215.1	1392	772	WP_003161299.1	Bacillus anthracis, strain=PR07	Bacillus anthracis	Bacillus	Bacillaceae	Bacillales	Bacilli	Firmicutes	Bacteria	0	0	1	1	1	0	0	0	1
GCF_001683235.1	1392	772	WP_003161299.1	Bacillus anthracis, strain=PR08	Bacillus anthracis	Bacillus	Bacillaceae	Bacillales	Bacilli	Firmicutes	Bacteria	0	0	1	1	1	0	0	0	1
GCF_001683255.1	1392	772	WP_003161299.1	Bacillus anthracis, strain=PR09-1	Bacillus anthracis	Bacillus	Bacillaceae	Bacillales	Bacilli	Firmicutes	Bacteria	0	0	1	1	1	0	0	0	1
GCF_001683275.1	1392	772	WP_003161299.1	Bacillus anthracis, strain=PR09-4	Bacillus anthracis	Bacillus	Bacillaceae	Bacillales	Bacilli	Firmicutes	Bacteria	0	0	1	1	1	0	0	0	1
GCF_001683295.1	1392	772	WP_003161299.1	Bacillus anthracis, strain=PR10-4	Bacillus anthracis	Bacillus	Bacillaceae	Bacillales	Bacilli	Firmicutes	Bacteria	0	0	1	1	1	0	0	0	1
GCF_000832745.1	1392	N/A	N/A	Bacillus anthracis, strain=RA3	Bacillus anthracis	Bacillus	Bacillaceae	Bacillales	Bacilli	Firmicutes	Bacteria	0	0	0	0	0	0	0	0	1
GCF_000832565.1	1392	772	WP_003161299.1	Bacillus anthracis, strain=SK-102	Bacillus anthracis	Bacillus	Bacillaceae	Bacillales	Bacilli	Firmicutes	Bacteria	0	0	1	1	1	0	0	0	1
GCF_001543225.1	1392	772	WP_003161299.1	Bacillus anthracis, strain=Stendal	Bacillus anthracis	Bacillus	Bacillaceae	Bacillales	Bacilli	Firmicutes	Bacteria	0	0	1	1	1	0	0	0	1
GCF_001654475.1	1392	772	WP_003161299.1	Bacillus anthracis, strain=Tangail-1	Bacillus anthracis	Bacillus	Bacillaceae	Bacillales	Bacilli	Firmicutes	Bacteria	0	0	1	1	1	0	0	0	1
GCF_000832445.1	1392	772	WP_003161299.1	Bacillus anthracis, strain=Vollum 1B	Bacillus anthracis	Bacillus	Bacillaceae	Bacillales	Bacilli	Firmicutes	Bacteria	0	0	1	1	1	0	0	0	1
GCF_000165925.1	720555	777	WP_003325393.1	Bacillus atrophaeus 1942, strain=1942	Bacillus atrophaeus	Bacillus	Bacillaceae	Bacillales	Bacilli	Firmicutes	Bacteria	0	0	1	1	1	0	0	0	1
GCF_000830075.1	1452	777	WP_003325393.1	Bacillus atrophaeus, strain=NRS 1221A	Bacillus atrophaeus	Bacillus	Bacillaceae	Bacillales	Bacilli	Firmicutes	Bacteria	0	0	1	1	1	0	0	0	1
GCF_001721685.1	632773	768	WP_069364643.1	Bacillus beveridgei, strain=MLTeJB	Bacillus beveridgei	Bacillus	Bacillaceae	Bacillales	Bacilli	Firmicutes	Bacteria	0	0	1	1	0	0	0	0	1
GCF_000831065.1	1330043	773	WP_033685731.1	Bacillus bombysepticus str. Wang	Bacillus bombysepticus	Bacillus	Bacillaceae	Bacillales	Bacilli	Firmicutes	Bacteria	0	0	1	1	1	0	0	0	1
GCF_000177235.2	649639	721	WP_049786630.1	Bacillus cellulosilyticus DSM 2522, strain=DSM 2522	Bacillus cellulosilyticus	Bacillus	Bacillaceae	Bacillales	Bacilli	Firmicutes	Bacteria	0	0	1	1	1	0	0	0	1
GCF_000022505.1	572264	773	WP_011733333.1	Bacillus cereus 03BB102, strain=03BB102	Bacillus cereus	Bacillus	Bacillaceae	Bacillales	Bacilli	Firmicutes	Bacteria	0	0	1	1	1	0	0	0	1
GCF_000832405.1	572264	773	WP_011733333.1	Bacillus cereus 03BB102, strain=03BB102	Bacillus cereus	Bacillus	Bacillaceae	Bacillales	Bacilli	Firmicutes	Bacteria	0	0	1	1	1	0	0	0	1
GCF_000832865.1	451709	773	WP_011733333.1	Bacillus cereus 03BB108, strain=03BB108	Bacillus cereus	Bacillus	Bacillaceae	Bacillales	Bacilli	Firmicutes	Bacteria	0	0	1	1	1	0	0	0	1
GCF_000021225.1	405534	773	WP_002028511.1	Bacillus cereus AH187, strain=AH187	Bacillus cereus	Bacillus	Bacillaceae	Bacillales	Bacilli	Firmicutes	Bacteria	0	0	1	1	1	0	0	0	1
GCF_000021785.1	405535	773	WP_041185086.1	Bacillus cereus AH820, strain=AH820	Bacillus cereus	Bacillus	Bacillaceae	Bacillales	Bacilli	Firmicutes	Bacteria	0	0	1	1	1	0	0	0	1
GCF_000008005.1	222523	773	WP_011040683.1	Bacillus cereus ATCC 10987, strain=ATCC 10987	Bacillus cereus	Bacillus	Bacillaceae	Bacillales	Bacilli	Firmicutes	Bacteria	0	0	1	1	1	0	0	0	1
GCF_000007825.1	226900	773	NP_834034.1	Bacillus cereus ATCC 14579, strain=ATCC 14579	Bacillus cereus	Bacillus	Bacillaceae	Bacillales	Bacilli	Firmicutes	Bacteria	0	0	1	1	1	0	0	0	1
GCF_000832845.1	526977	773	WP_033686050.1	Bacillus cereus ATCC 4342, strain=ATCC 4342	Bacillus cereus	Bacillus	Bacillaceae	Bacillales	Bacilli	Firmicutes	Bacteria	0	0	1	1	1	0	0	0	1
GCF_000021205.1	405532	773	WP_001157833.1	Bacillus cereus B4264, strain=B4264	Bacillus cereus	Bacillus	Bacillaceae	Bacillales	Bacilli	Firmicutes	Bacteria	0	0	1	1	1	0	0	0	1
GCF_000143605.1	637380	773	WP_013246552.1	Bacillus cereus biovar anthracis str. CI, strain=CI	Bacillus cereus	Bacillus	Bacillaceae	Bacillales	Bacilli	Firmicutes	Bacteria	0	0	1	1	1	0	0	0	1
GCF_000832385.1	1454382	773	WP_011733333.1	Bacillus cereus D17, strain=D17	Bacillus cereus	Bacillus	Bacillaceae	Bacillales	Bacilli	Firmicutes	Bacteria	0	0	1	1	1	0	0	0	1
GCF_000833045.1	288681	773	WP_011198987.1	Bacillus cereus E33L, strain=E33L	Bacillus cereus	Bacillus	Bacillaceae	Bacillales	Bacilli	Firmicutes	Bacteria	0	0	1	1	1	0	0	0	1
GCF_000011625.1	288681	773	WP_011198987.1	Bacillus cereus E33L, strain=E33L	Bacillus cereus	Bacillus	Bacillaceae	Bacillales	Bacilli	Firmicutes	Bacteria	0	0	1	1	1	0	0	0	1
GCF_000239195.1	347495	773	WP_011733333.1	Bacillus cereus F837/76, strain=F837/76	Bacillus cereus	Bacillus	Bacillaceae	Bacillales	Bacilli	Firmicutes	Bacteria	0	0	1	1	1	0	0	0	1
GCF_000292415.1	1217984	773	WP_001162023.1	Bacillus cereus FRI-35, strain=FRI-35	Bacillus cereus	Bacillus	Bacillaceae	Bacillales	Bacilli	Firmicutes	Bacteria	0	0	1	1	1	0	0	0	1
GCF_000832805.1	269801	773	WP_001978587.1	Bacillus cereus G9241, strain=G9241	Bacillus cereus	Bacillus	Bacillaceae	Bacillales	Bacilli	Firmicutes	Bacteria	0	0	1	1	1	0	0	0	1
GCF_000021305.1	405531	773	WP_001157827.1	Bacillus cereus G9842, strain=G9842	Bacillus cereus	Bacillus	Bacillaceae	Bacillales	Bacilli	Firmicutes	Bacteria	0	0	1	1	1	0	0	0	1
GCF_000283675.1	334406	773	WP_002028511.1	Bacillus cereus NC7401, strain=NC7401	Bacillus cereus	Bacillus	Bacillaceae	Bacillales	Bacilli	Firmicutes	Bacteria	0	0	1	1	1	0	0	0	1
GCF_000013065.1	361100	773	WP_001993183.1	Bacillus cereus Q1, strain=Q1	Bacillus cereus	Bacillus	Bacillaceae	Bacillales	Bacilli	Firmicutes	Bacteria	0	0	1	1	1	0	0	0	1
GCF_000789315.1	1396	773	WP_001978587.1	Bacillus cereus, strain=03BB87	Bacillus cereus	Bacillus	Bacillaceae	Bacillales	Bacilli	Firmicutes	Bacteria	0	0	1	1	1	0	0	0	1
GCF_000832765.1	1396	773	WP_033688128.1	Bacillus cereus, strain=3a	Bacillus cereus	Bacillus	Bacillaceae	Bacillales	Bacilli	Firmicutes	Bacteria	0	0	1	1	1	0	0	0	1
GCF_000635895.2	1396	773	WP_025966341.1	Bacillus cereus, strain=A1	Bacillus cereus	Bacillus	Bacillaceae	Bacillales	Bacilli	Firmicutes	Bacteria	0	0	1	1	1	0	0	0	1
GCF_001635955.1	1396	773	WP_063548658.1	Bacillus cereus, strain=CMCC P0011	Bacillus cereus	Bacillus	Bacillaceae	Bacillales	Bacilli	Firmicutes	Bacteria	0	0	1	1	1	0	0	0	1
GCF_001635915.1	1396	773	WP_063548658.1	Bacillus cereus, strain=CMCC P0021	Bacillus cereus	Bacillus	Bacillaceae	Bacillales	Bacilli	Firmicutes	Bacteria	0	0	1	1	1	0	0	0	1
GCF_000832525.1	1396	773	WP_001978587.1	Bacillus cereus, strain=FM1	Bacillus cereus	Bacillus	Bacillaceae	Bacillales	Bacilli	Firmicutes	Bacteria	0	0	1	1	1	0	0	0	1
GCF_000978375.1	1396	773	WP_046392999.1	Bacillus cereus, strain=FORC_005	Bacillus cereus	Bacillus	Bacillaceae	Bacillales	Bacilli	Firmicutes	Bacteria	0	0	1	1	1	0	0	0	1
GCF_001518875.1	1396	773	WP_059303440.1	Bacillus cereus, strain=FORC_013	Bacillus cereus	Bacillus	Bacillaceae	Bacillales	Bacilli	Firmicutes	Bacteria	0	0	1	1	1	0	0	0	1
GCF_001721145.1	1396	773	WP_001157837.1	Bacillus cereus, strain=FORC_024	Bacillus cereus	Bacillus	Bacillaceae	Bacillales	Bacilli	Firmicutes	Bacteria	0	0	1	1	1	0	0	0	1
GCF_001635995.1	1396	773	WP_063537478.1	Bacillus cereus, strain=HN001	Bacillus cereus	Bacillus	Bacillaceae	Bacillales	Bacilli	Firmicutes	Bacteria	0	0	1	1	1	0	0	0	1
GCF_001277915.1	1396	773	WP_053563637.1	Bacillus cereus, strain=NJ-W	Bacillus cereus	Bacillus	Bacillaceae	Bacillales	Bacilli	Firmicutes	Bacteria	0	0	1	1	1	0	0	0	1
GCF_000835185.1	1396	773	WP_033688128.1	Bacillus cereus, strain=S2-8	Bacillus cereus	Bacillus	Bacillaceae	Bacillales	Bacilli	Firmicutes	Bacteria	0	0	1	1	1	0	0	0	1
GCF_000009825.1	66692	711	WP_041824565.1	Bacillus clausii KSM-K16, strain=KSM-K16	Bacillus clausii	Bacillus	Bacillaceae	Bacillales	Bacilli	Firmicutes	Bacteria	0	0	1	0	1	0	0	0	1
GCF_000737305.2	79880	768	WP_051881199.1	Bacillus clausii, strain=ENTPro	Bacillus clausii	Bacillus	Bacillaceae	Bacillales	Bacilli	Firmicutes	Bacteria	0	0	1	1	1	0	0	0	1
GCF_000217835.1	941639	761	WP_041819166.1	Bacillus coagulans 2-6, strain=2-6	Bacillus coagulans	Bacillus	Bacillaceae	Bacillales	Bacilli	Firmicutes	Bacteria	0	0	1	1	1	0	0	0	1
GCF_000169195.2	345219	760	WP_014097960.1	Bacillus coagulans 36D1, strain=36D1	Bacillus coagulans	Bacillus	Bacillaceae	Bacillales	Bacilli	Firmicutes	Bacteria	0	0	1	1	0	0	0	0	1
GCF_000832905.1	1121088	761	WP_029141913.1	Bacillus coagulans DSM 1 = ATCC 7050, strain=ATCC 7050	Bacillus coagulans	Bacillus	Bacillaceae	Bacillales	Bacilli	Firmicutes	Bacteria	0	0	1	1	1	0	0	0	1
GCF_000876545.1	1398	760	WP_035184564.1	Bacillus coagulans, strain=HM-08	Bacillus coagulans	Bacillus	Bacillaceae	Bacillales	Bacilli	Firmicutes	Bacteria	0	0	1	1	0	0	0	0	1
GCF_001039495.1	1398	760	WP_035184564.1	Bacillus coagulans, strain=S-lac	Bacillus coagulans	Bacillus	Bacillaceae	Bacillales	Bacilli	Firmicutes	Bacteria	0	0	1	1	0	0	0	0	1
GCF_000017425.1	315749	780	WP_012095515.1	Bacillus cytotoxicus NVH 391-98, strain=NVH 391-98	Bacillus cytotoxicus	Bacillus	Bacillaceae	Bacillales	Bacilli	Firmicutes	Bacteria	0	0	1	1	1	0	0	0	1
GCF_000972245.3	135735	766	WP_046217866.1	Bacillus endophyticus, strain=Hbe603	Bacillus endophyticus	Bacillus	Bacillaceae	Bacillales	Bacilli	Firmicutes	Bacteria	0	0	1	1	1	0	0	0	1
GCF_001719185.1	79881	776	WP_046663619.1	Bacillus gibsonii, strain=FJAT-10019	Bacillus gibsonii	Bacillus	Bacillaceae	Bacillales	Bacilli	Firmicutes	Bacteria	0	0	1	1	1	0	0	0	1
GCF_900093775.1	1664069	775	WP_046131766.1	Bacillus glycinifermentans	Bacillus glycinifermentans	Bacillus	Bacillaceae	Bacillales	Bacilli	Firmicutes	Bacteria	0	0	1	1	1	0	0	0	1
GCF_000011145.1	272558	760	WP_070098016.1	Bacillus halodurans C-125, strain=C-125	Bacillus halodurans	Bacillus	Bacillaceae	Bacillales	Bacilli	Firmicutes	Bacteria	0	0	1	1	1	0	0	0	1
GCF_000473245.1	1367477	775	WP_022544211.1	Bacillus infantis NRRL B-14911, strain=NRRL B-14911	Bacillus infantis	Bacillus	Bacillaceae	Bacillales	Bacilli	Firmicutes	Bacteria	0	0	1	1	1	0	0	0	1
GCF_000706725.1	1246626	787	WP_038478844.1	Bacillus lehensis G1, strain=G1	Bacillus lehensis	Bacillus	Bacillaceae	Bacillales	Bacilli	Firmicutes	Bacteria	0	0	1	1	1	0	0	0	1
GCF_000011645.1	279010	795	WP_009327865.1	Bacillus licheniformis DSM 13 = ATCC 14580, strain=ATCC 14580; DSM 13	Bacillus licheniformis	Bacillus	Bacillaceae	Bacillales	Bacilli	Firmicutes	Bacteria	0	0	1	1	1	0	0	0	1
GCF_000008425.1	279010	795	WP_009327865.1	Bacillus licheniformis DSM 13 = ATCC 14580, strain=DSM 13	Bacillus licheniformis	Bacillus	Bacillaceae	Bacillales	Bacilli	Firmicutes	Bacteria	0	0	1	1	1	0	0	0	1
GCF_001726125.1	1402	795	WP_069500614.1	Bacillus licheniformis, strain=BL1202	Bacillus licheniformis	Bacillus	Bacillaceae	Bacillales	Bacilli	Firmicutes	Bacteria	0	0	1	1	1	0	0	0	1
GCF_001596055.1	1402	795	WP_009327865.1	Bacillus licheniformis, strain=HRBL-15TDI7	Bacillus licheniformis	Bacillus	Bacillaceae	Bacillales	Bacilli	Firmicutes	Bacteria	0	0	1	1	1	0	0	0	1
GCF_000025805.1	592022	763	WP_013085066.1	Bacillus megaterium DSM 319, strain=DSM 319	Bacillus megaterium	Bacillus	Bacillaceae	Bacillales	Bacilli	Firmicutes	Bacteria	0	0	1	1	1	0	0	0	1
GCF_000832985.1	1348623	763	WP_034654976.1	Bacillus megaterium NBRC 15308 = ATCC 14581, strain=ATCC 14581	Bacillus megaterium	Bacillus	Bacillaceae	Bacillales	Bacilli	Firmicutes	Bacteria	0	0	1	1	1	0	0	0	1
GCF_001050455.1	1452722	N/A	N/A	Bacillus megaterium Q3, strain=Q3	Bacillus megaterium	Bacillus	Bacillaceae	Bacillales	Bacilli	Firmicutes	Bacteria	0	0	0	0	0	0	0	0	1
GCF_000025825.1	545693	763	WP_013059252.1	Bacillus megaterium QM B1551, strain=QM B1551	Bacillus megaterium	Bacillus	Bacillaceae	Bacillales	Bacilli	Firmicutes	Bacteria	0	0	1	1	1	0	0	0	1
GCF_000225265.1	1006007	763	WP_014458175.1	Bacillus megaterium WSH-002, strain=WSH-002	Bacillus megaterium	Bacillus	Bacillaceae	Bacillales	Bacilli	Firmicutes	Bacteria	0	0	1	1	1	0	0	0	1
GCF_000724485.1	796606	769	WP_004435854.1	Bacillus methanolicus MGA3, strain=MGA3	Bacillus methanolicus	Bacillus	Bacillaceae	Bacillales	Bacilli	Firmicutes	Bacteria	0	0	1	1	1	0	0	0	1
GCF_001645685.2	264697	770	WP_064463489.1	Bacillus muralis, strain=G25-68	Bacillus muralis	Bacillus	Bacillaceae	Bacillales	Bacilli	Firmicutes	Bacteria	0	0	1	1	1	0	0	0	1
GCF_000742855.1	1405	774	WP_018782545.1	Bacillus mycoides, strain=219298	Bacillus mycoides	Bacillus	Bacillaceae	Bacillales	Bacilli	Firmicutes	Bacteria	0	0	1	1	1	0	0	0	1
GCF_000832605.1	1405	773	WP_033734252.1	Bacillus mycoides, strain=ATCC 6462	Bacillus mycoides	Bacillus	Bacillaceae	Bacillales	Bacilli	Firmicutes	Bacteria	0	0	1	1	1	0	0	0	1
GCF_000294775.2	1196031	776	WP_019382873.1	Bacillus oceanisediminis 2691, strain=2691	Bacillus oceanisediminis	Bacillus	Bacillaceae	Bacillales	Bacilli	Firmicutes	Bacteria	0	0	1	1	1	0	0	0	1
GCF_000408885.1	766760	795	WP_041817260.1	Bacillus paralicheniformis ATCC 9945a, strain=ATCC 9945a	Bacillus paralicheniformis	Bacillus	Bacillaceae	Bacillales	Bacilli	Firmicutes	Bacteria	0	0	1	1	1	0	0	0	1
GCF_000876525.1	1648923	795	WP_025811129.1	Bacillus paralicheniformis, strain=BL-09	Bacillus paralicheniformis	Bacillus	Bacillaceae	Bacillales	Bacilli	Firmicutes	Bacteria	0	0	1	1	1	0	0	0	1
GCF_000005825.2	398511	775	WP_012958072.1	Bacillus pseudofirmus OF4, strain=OF4	Bacillus pseudofirmus	Bacillus	Bacillaceae	Bacillales	Bacilli	Firmicutes	Bacteria	0	0	1	1	1	0	0	0	1
GCF_000017885.4	315750	775	WP_012010639.1	Bacillus pumilus SAFR-032, strain=SAFR-032	Bacillus pumilus	Bacillus	Bacillaceae	Bacillales	Bacilli	Firmicutes	Bacteria	0	0	1	1	1	0	0	0	1
GCF_000590455.1	1408	775	WP_025207647.1	Bacillus pumilus, strain=B6033	Bacillus pumilus	Bacillus	Bacillaceae	Bacillales	Bacilli	Firmicutes	Bacteria	0	0	1	1	1	0	0	0	1
GCF_001191605.1	1408	775	WP_050827434.1	Bacillus pumilus, strain=GR-8	Bacillus pumilus	Bacillus	Bacillaceae	Bacillales	Bacilli	Firmicutes	Bacteria	0	0	1	1	1	0	0	0	1
GCF_001431145.1	1408	775	WP_057079296.1	Bacillus pumilus, strain=NJ-M2	Bacillus pumilus	Bacillus	Bacillaceae	Bacillales	Bacilli	Firmicutes	Bacteria	0	0	1	1	1	0	0	0	1
GCF_001700735.1	1408	775	WP_057079296.1	Bacillus pumilus, strain=NJ-V	Bacillus pumilus	Bacillus	Bacillaceae	Bacillales	Bacilli	Firmicutes	Bacteria	0	0	1	1	1	0	0	0	1
GCF_001431785.1	1408	775	WP_057079296.1	Bacillus pumilus, strain=NJ-V2	Bacillus pumilus	Bacillus	Bacillaceae	Bacillales	Bacilli	Firmicutes	Bacteria	0	0	1	1	1	0	0	0	1
GCF_001704975.1	1408	775	WP_066030640.1	Bacillus pumilus, strain=PDSLzg-1	Bacillus pumilus	Bacillus	Bacillaceae	Bacillales	Bacilli	Firmicutes	Bacteria	0	0	1	1	1	0	0	0	1
GCF_001578165.1	1408	775	WP_061419613.1	Bacillus pumilus, strain=SH-B11	Bacillus pumilus	Bacillus	Bacillaceae	Bacillales	Bacilli	Firmicutes	Bacteria	0	0	1	1	1	0	0	0	1
GCF_001578205.1	1408	775	WP_061408644.1	Bacillus pumilus, strain=SH-B9	Bacillus pumilus	Bacillus	Bacillaceae	Bacillales	Bacilli	Firmicutes	Bacteria	0	0	1	1	1	0	0	0	1
GCF_001548215.1	1408	775	WP_060832443.1	Bacillus pumilus, strain=TUAT1	Bacillus pumilus	Bacillus	Bacillaceae	Bacillales	Bacilli	Firmicutes	Bacteria	0	0	1	1	1	0	0	0	1
GCF_000972685.1	1408	775	WP_046344024.1	Bacillus pumilus, strain=W3	Bacillus pumilus	Bacillus	Bacillaceae	Bacillales	Bacilli	Firmicutes	Bacteria	0	0	1	1	1	0	0	0	1
GCF_001578185.1	1478	768	WP_061464124.1	Bacillus simplex	Bacillus simplex	Bacillus	Bacillaceae	Bacillales	Bacilli	Firmicutes	Bacteria	0	0	1	1	1	0	0	0	1
GCF_001050115.1	1479	765	WP_048623720.1	Bacillus smithii, strain=DSM 4216	Bacillus smithii	Bacillus	Bacillaceae	Bacillales	Bacilli	Firmicutes	Bacteria	0	0	1	1	0	0	0	0	1
GCF_000952895.1	1409	776	WP_009967776.1	Bacillus sp.	Bacillus sp.	Bacillus	Bacillaceae	Bacillales	Bacilli	Firmicutes	Bacteria	0	0	1	1	1	0	0	0	1
GCF_000242895.2	666686	771	WP_015595043.1	Bacillus sp. 1NLA3E, strain=1NLA3E	Bacillus sp. 1NLA3E	Bacillus	Bacillaceae	Bacillales	Bacilli	Firmicutes	Bacteria	0	0	1	1	1	0	0	0	1
GCF_000827045.1	1570330	783	WP_014418418.1	Bacillus sp. BH072, strain=BH072	Bacillus sp. BH072	Bacillus	Bacillaceae	Bacillales	Bacilli	Firmicutes	Bacteria	0	0	1	1	1	0	0	0	1
GCF_001719225.1	1837130	776	WP_046663619.1	Bacillus sp. FJAT-14266, strain=FJAT-14266	Bacillus sp. FJAT-14266	Bacillus	Bacillaceae	Bacillales	Bacilli	Firmicutes	Bacteria	0	0	1	1	1	0	0	0	1
GCF_001648135.1	1827146	763	WP_064472142.1	Bacillus sp. IHB B 7164, strain=IHB B 7164	Bacillus sp. IHB B 7164	Bacillus	Bacillaceae	Bacillales	Bacilli	Firmicutes	Bacteria	0	0	1	1	1	0	0	0	1
GCF_000259365.1	1127744	776	WP_014664667.1	Bacillus sp. JS, strain=JS	Bacillus sp. JS	Bacillus	Bacillaceae	Bacillales	Bacilli	Firmicutes	Bacteria	0	0	1	1	1	0	0	0	1
GCF_000978495.1	1628753	776	WP_046381195.1	Bacillus sp. LM 4-2, strain=LM 4-2	Bacillus sp. LM 4-2	Bacillus	Bacillaceae	Bacillales	Bacilli	Firmicutes	Bacteria	0	0	1	1	1	0	0	0	1
GCF_000829195.1	98228	737	WP_070098213.1	Bacillus sp. OxB-1, strain=OxB-1	Bacillus sp. OxB-1	Bacillus	Bacillaceae	Bacillales	Bacilli	Firmicutes	Bacteria	0	0	1	0	1	0	0	0	1
GCF_000815145.1	1446792	783	WP_039254415.1	Bacillus sp. Pc3, strain=Pc3	Bacillus sp. Pc3	Bacillus	Bacillaceae	Bacillales	Bacilli	Firmicutes	Bacteria	0	0	1	1	1	0	0	0	1
GCF_001553895.1	1774743	783	WP_060964715.1	Bacillus sp. SDLI1, strain=SDLI1	Bacillus sp. SDLI1	Bacillus	Bacillaceae	Bacillales	Bacilli	Firmicutes	Bacteria	0	0	1	1	1	0	0	0	1
GCF_000800825.1	756828	775	WP_039180073.1	Bacillus sp. WP8, strain=WP8	Bacillus sp. WP8	Bacillus	Bacillaceae	Bacillales	Bacilli	Firmicutes	Bacteria	0	0	1	1	1	0	0	0	1
GCF_000747345.1	1565991	775	WP_038536296.1	Bacillus sp. X1(2014), strain=X1	Bacillus sp. X1(2014)	Bacillus	Bacillaceae	Bacillales	Bacilli	Firmicutes	Bacteria	0	0	1	1	1	0	0	0	1
GCF_000877815.1	1574141	776	WP_041850028.1	Bacillus sp. YP1, strain=YP1	Bacillus sp. YP1	Bacillus	Bacillaceae	Bacillales	Bacilli	Firmicutes	Bacteria	0	0	1	1	1	1	0	0	1
GCF_000789295.1	1423	776	WP_009967776.1	Bacillus subtilis	Bacillus subtilis	Bacillus	Bacillaceae	Bacillales	Bacilli	Firmicutes	Bacteria	0	0	1	1	1	0	0	0	1
GCF_000523045.1	1204342	776	WP_009967776.1	Bacillus subtilis BEST7003, strain=BEST7003	Bacillus subtilis	Bacillus	Bacillaceae	Bacillales	Bacilli	Firmicutes	Bacteria	0	0	1	1	1	0	0	0	1
GCF_000186745.1	936156	767	WP_041520528.1	Bacillus subtilis BSn5, strain=BSn5	Bacillus subtilis	Bacillus	Bacillaceae	Bacillales	Bacilli	Firmicutes	Bacteria	0	0	1	1	1	0	0	0	1
GCF_000973605.1	1453990	776	WP_041517945.1	Bacillus subtilis HJ5, strain=HJ5	Bacillus subtilis	Bacillus	Bacillaceae	Bacillales	Bacilli	Firmicutes	Bacteria	0	0	1	1	1	1	0	0	1
GCF_000971925.1	1136873	776	WP_009967776.1	Bacillus subtilis KCTC 1028, strain=KCTC 1028	Bacillus subtilis	Bacillus	Bacillaceae	Bacillales	Bacilli	Firmicutes	Bacteria	0	0	1	1	1	0	0	0	1
GCF_000497485.1	1415167	776	WP_009967776.1	Bacillus subtilis PY79, strain=PY79	Bacillus subtilis	Bacillus	Bacillaceae	Bacillales	Bacilli	Firmicutes	Bacteria	0	0	1	1	1	0	0	0	1
GCF_000293765.1	1220533	776	WP_009967776.1	Bacillus subtilis QB928, strain=QB928	Bacillus subtilis	Bacillus	Bacillaceae	Bacillales	Bacilli	Firmicutes	Bacteria	0	0	1	1	1	0	0	0	1
GCF_001597265.1	1496303	777	WP_003325393.1	Bacillus subtilis subsp. globigii, strain=ATCC 49760	Bacillus subtilis	Bacillus	Bacillaceae	Bacillales	Bacilli	Firmicutes	Bacteria	0	0	1	1	1	0	0	0	1
GCF_001534785.1	483913	776	WP_060400041.1	Bacillus subtilis subsp. inaquosorum, strain=DE111	Bacillus subtilis	Bacillus	Bacillaceae	Bacillales	Bacilli	Firmicutes	Bacteria	0	0	1	1	1	1	0	0	1
GCF_000209795.2	645657	776	WP_033881047.1	Bacillus subtilis subsp. natto BEST195, strain=BEST195	Bacillus subtilis	Bacillus	Bacillaceae	Bacillales	Bacilli	Firmicutes	Bacteria	0	0	1	1	1	1	0	0	1
GCF_001565875.1	86029	776	WP_033881047.1	Bacillus subtilis subsp. natto, strain=CGMCC 2108	Bacillus subtilis	Bacillus	Bacillaceae	Bacillales	Bacilli	Firmicutes	Bacteria	0	0	1	1	1	1	0	0	1
GCF_000146565.1	655816	776	WP_003226149.1	Bacillus subtilis subsp. spizizenii str. W23, strain=W23	Bacillus subtilis	Bacillus	Bacillaceae	Bacillales	Bacilli	Firmicutes	Bacteria	0	0	1	1	1	1	0	0	1
GCF_000227465.1	1052585	776	WP_041521009.1	Bacillus subtilis subsp. spizizenii TU-B-10, strain=TU-B-10	Bacillus subtilis	Bacillus	Bacillaceae	Bacillales	Bacilli	Firmicutes	Bacteria	0	0	1	1	1	1	0	0	1
GCF_000816805.1	96241	776	WP_003226149.1	Bacillus subtilis subsp. spizizenii, strain=NRS 231	Bacillus subtilis	Bacillus	Bacillaceae	Bacillales	Bacilli	Firmicutes	Bacteria	0	0	1	1	1	1	0	0	1
GCF_000344745.1	1147161	776	WP_009967776.1	Bacillus subtilis subsp. subtilis 6051-HGW, strain=6051-HGW	Bacillus subtilis	Bacillus	Bacillaceae	Bacillales	Bacilli	Firmicutes	Bacteria	0	0	1	1	1	0	0	0	1
GCF_000789275.1	224308	776	WP_009967776.1	Bacillus subtilis subsp. subtilis str. 168, strain=168	Bacillus subtilis	Bacillus	Bacillaceae	Bacillales	Bacilli	Firmicutes	Bacteria	0	0	1	1	1	0	0	0	1
GCF_000009045.1	224308	776	NP_390435.1	Bacillus subtilis subsp. subtilis str. 168, strain=168	Bacillus subtilis	Bacillus	Bacillaceae	Bacillales	Bacilli	Firmicutes	Bacteria	0	0	1	1	1	0	0	0	1
GCF_000699525.1	1221328	776	WP_009967776.1	Bacillus subtilis subsp. subtilis str. AG1839, strain=AG1839	Bacillus subtilis	Bacillus	Bacillaceae	Bacillales	Bacilli	Firmicutes	Bacteria	0	0	1	1	1	0	0	0	1
GCF_000349795.1	1302650	776	WP_041517945.1	Bacillus subtilis subsp. subtilis str. BAB-1, strain=BAB-1	Bacillus subtilis	Bacillus	Bacillaceae	Bacillales	Bacilli	Firmicutes	Bacteria	0	0	1	1	1	1	0	0	1
GCF_000321395.1	1192196	776	WP_015251673.1	Bacillus subtilis subsp. subtilis str. BSP1, strain=BSP1	Bacillus subtilis	Bacillus	Bacillaceae	Bacillales	Bacilli	Firmicutes	Bacteria	0	0	1	1	1	1	0	0	1
GCF_000699465.1	1232554	776	WP_009967776.1	Bacillus subtilis subsp. subtilis str. JH642 substr. AG174, strain=JH642 substr. AG174	Bacillus subtilis	Bacillus	Bacillaceae	Bacillales	Bacilli	Firmicutes	Bacteria	0	0	1	1	1	0	0	0	1
GCF_000706705.1	1404258	776	WP_009967776.1	Bacillus subtilis subsp. subtilis str. OH 131.1, strain=OH 131.1	Bacillus subtilis	Bacillus	Bacillaceae	Bacillales	Bacilli	Firmicutes	Bacteria	0	0	1	1	1	0	0	0	1
GCF_000227485.1	1052588	776	WP_041519416.1	Bacillus subtilis subsp. subtilis str. RO-NN-1, strain=RO-NN-1	Bacillus subtilis	Bacillus	Bacillaceae	Bacillales	Bacilli	Firmicutes	Bacteria	0	0	1	1	1	1	0	0	1
GCF_001703495.1	135461	776	WP_009967776.1	Bacillus subtilis subsp. subtilis, strain=168G	Bacillus subtilis	Bacillus	Bacillaceae	Bacillales	Bacilli	Firmicutes	Bacteria	0	0	1	1	1	0	0	0	1
GCF_000827065.1	135461	776	WP_009967776.1	Bacillus subtilis subsp. subtilis, strain=3NA	Bacillus subtilis	Bacillus	Bacillaceae	Bacillales	Bacilli	Firmicutes	Bacteria	0	0	1	1	1	0	0	0	1
GCF_001465815.1	135461	776	WP_041517945.1	Bacillus subtilis subsp. subtilis, strain=BSD-2	Bacillus subtilis	Bacillus	Bacillaceae	Bacillales	Bacilli	Firmicutes	Bacteria	0	0	1	1	1	1	0	0	1
GCF_001541905.1	135461	776	WP_009967776.1	Bacillus subtilis subsp. subtilis, strain=CU1050	Bacillus subtilis	Bacillus	Bacillaceae	Bacillales	Bacilli	Firmicutes	Bacteria	0	0	1	1	1	0	0	0	1
GCF_001596535.1	135461	776	WP_015251673.1	Bacillus subtilis subsp. subtilis, strain=D12-5	Bacillus subtilis	Bacillus	Bacillaceae	Bacillales	Bacilli	Firmicutes	Bacteria	0	0	1	1	1	1	0	0	1
GCF_001660525.1	135461	776	WP_009967776.1	Bacillus subtilis subsp. subtilis, strain=delta6	Bacillus subtilis	Bacillus	Bacillaceae	Bacillales	Bacilli	Firmicutes	Bacteria	0	0	1	1	1	0	0	0	1
GCF_001697265.1	135461	776	WP_009967776.1	Bacillus subtilis subsp. subtilis, strain=KCTC 3135	Bacillus subtilis	Bacillus	Bacillaceae	Bacillales	Bacilli	Firmicutes	Bacteria	0	0	1	1	1	0	0	0	1
GCF_000737405.1	1340494	776	WP_009967776.1	Bacillus subtilis TO-A, strain=TO-A	Bacillus subtilis	Bacillus	Bacillaceae	Bacillales	Bacilli	Firmicutes	Bacteria	0	0	1	1	1	0	0	0	1
GCF_000338735.1	1233100	776	WP_041517945.1	Bacillus subtilis XF-1, strain=XF-1	Bacillus subtilis	Bacillus	Bacillaceae	Bacillales	Bacilli	Firmicutes	Bacteria	0	0	1	1	1	1	0	0	1
GCF_000772125.1	1423	783	WP_014470699.1	Bacillus subtilis, strain=ATCC 13952	Bacillus subtilis	Bacillus	Bacillaceae	Bacillales	Bacilli	Firmicutes	Bacteria	0	0	1	1	1	0	0	0	1
GCF_000772165.1	1423	783	WP_038459264.1	Bacillus subtilis, strain=ATCC 19217	Bacillus subtilis	Bacillus	Bacillaceae	Bacillales	Bacilli	Firmicutes	Bacteria	0	0	1	1	1	0	0	0	1
GCF_000772205.1	1423	783	WP_007408265.1	Bacillus subtilis, strain=Bs-916	Bacillus subtilis	Bacillus	Bacillaceae	Bacillales	Bacilli	Firmicutes	Bacteria	0	0	1	1	1	0	0	0	1
GCF_001720505.1	1423	776	WP_069322764.1	Bacillus subtilis, strain=BS16045	Bacillus subtilis	Bacillus	Bacillaceae	Bacillales	Bacilli	Firmicutes	Bacteria	0	0	1	1	1	0	0	0	1
GCF_001746575.1	1423	776	WP_046160607.1	Bacillus subtilis, strain=BS38	Bacillus subtilis	Bacillus	Bacillaceae	Bacillales	Bacilli	Firmicutes	Bacteria	0	0	1	1	1	1	0	0	1
GCF_000953615.1	1423	776	WP_009967776.1	Bacillus subtilis, strain=BS49	Bacillus subtilis	Bacillus	Bacillaceae	Bacillales	Bacilli	Firmicutes	Bacteria	0	0	1	1	1	0	0	0	1
GCF_001704095.1	1423	776	WP_009967776.1	Bacillus subtilis, strain=HJ0-6	Bacillus subtilis	Bacillus	Bacillaceae	Bacillales	Bacilli	Firmicutes	Bacteria	0	0	1	1	1	0	0	0	1
GCF_001747445.1	1423	776	WP_069837640.1	Bacillus subtilis, strain=HRBS-10TDI13	Bacillus subtilis	Bacillus	Bacillaceae	Bacillales	Bacilli	Firmicutes	Bacteria	0	0	1	1	1	1	0	0	1
GCF_000782835.1	1423	776	WP_038429325.1	Bacillus subtilis, strain=SG6	Bacillus subtilis	Bacillus	Bacillaceae	Bacillales	Bacilli	Firmicutes	Bacteria	0	0	1	1	1	1	0	0	1
GCF_001604995.1	1423	776	WP_009967776.1	Bacillus subtilis, strain=SZMC 6179J	Bacillus subtilis	Bacillus	Bacillaceae	Bacillales	Bacilli	Firmicutes	Bacteria	0	0	1	1	1	0	0	0	1
GCF_000959025.1	1423	776	WP_003226149.1	Bacillus subtilis, strain=T30	Bacillus subtilis	Bacillus	Bacillaceae	Bacillales	Bacilli	Firmicutes	Bacteria	0	0	1	1	1	1	0	0	1
GCF_001037985.1	1423	776	WP_009967776.1	Bacillus subtilis, strain=TO-A JPC	Bacillus subtilis	Bacillus	Bacillaceae	Bacillales	Bacilli	Firmicutes	Bacteria	0	0	1	1	1	0	0	0	1
GCF_001015095.1	1423	776	WP_047182899.1	Bacillus subtilis, strain=UD1022	Bacillus subtilis	Bacillus	Bacillaceae	Bacillales	Bacilli	Firmicutes	Bacteria	0	0	1	1	1	1	0	0	1
GCF_000008505.1	281309	773	YP_038379.1	[Bacillus thuringiensis] serovar konkukian str. 97-27, strain=97-27	Bacillus thuringiensis	Bacillus	Bacillaceae	Bacillales	Bacilli	Firmicutes	Bacteria	0	0	1	1	1	0	0	0	1
GCF_000092165.1	714359	773	WP_001157834.1	Bacillus thuringiensis BMB171, strain=BMB171	Bacillus thuringiensis	Bacillus	Bacillaceae	Bacillales	Bacilli	Firmicutes	Bacteria	0	0	1	1	1	0	0	0	1
GCF_000306745.1	527021	773	WP_014482143.1	Bacillus thuringiensis Bt407	Bacillus thuringiensis	Bacillus	Bacillaceae	Bacillales	Bacilli	Firmicutes	Bacteria	0	0	1	1	1	0	0	0	1
GCF_000292455.1	1218175	773	WP_001157826.1	Bacillus thuringiensis HD-771, strain=HD-771	Bacillus thuringiensis	Bacillus	Bacillaceae	Bacillales	Bacilli	Firmicutes	Bacteria	0	0	1	1	1	0	0	0	1
GCF_000292705.1	1217737	773	WP_001157828.1	Bacillus thuringiensis HD-789, strain=HD-789	Bacillus thuringiensis	Bacillus	Bacillaceae	Bacillales	Bacilli	Firmicutes	Bacteria	0	0	1	1	1	0	0	0	1
GCF_000835025.1	1452729	773	WP_001157828.1	Bacillus thuringiensis HD1002, strain=HD1002	Bacillus thuringiensis	Bacillus	Bacillaceae	Bacillales	Bacilli	Firmicutes	Bacteria	0	0	1	1	1	0	0	0	1
GCF_000300475.1	1195464	773	WP_000545163.1	Bacillus thuringiensis MC28, strain=MC28	Bacillus thuringiensis	Bacillus	Bacillaceae	Bacillales	Bacilli	Firmicutes	Bacteria	0	0	1	1	1	0	0	0	1
GCF_001640965.1	1440	773	WP_063675698.1	Bacillus thuringiensis serovar alesti, strain=BGSC 4C1	Bacillus thuringiensis	Bacillus	Bacillaceae	Bacillales	Bacilli	Firmicutes	Bacteria	0	0	1	1	1	0	0	0	1
GCF_000193355.1	541229	773	WP_014482143.1	Bacillus thuringiensis serovar chinensis CT-43	Bacillus thuringiensis	Bacillus	Bacillaceae	Bacillales	Bacilli	Firmicutes	Bacteria	0	0	1	1	1	0	0	0	1
GCF_000190515.1	930170	773	WP_001162022.1	Bacillus thuringiensis serovar finitimus YBT-020	Bacillus thuringiensis	Bacillus	Bacillaceae	Bacillales	Bacilli	Firmicutes	Bacteria	0	0	1	1	1	0	0	0	1
GCF_000803665.1	29338	773	WP_021728415.1	Bacillus thuringiensis serovar galleriae, strain=4G5	Bacillus thuringiensis	Bacillus	Bacillaceae	Bacillales	Bacilli	Firmicutes	Bacteria	0	0	1	1	1	0	0	0	1
GCF_001183785.1	180850	773	WP_050822107.1	Bacillus thuringiensis serovar indiana, strain=HD521	Bacillus thuringiensis	Bacillus	Bacillaceae	Bacillales	Bacilli	Firmicutes	Bacteria	0	0	1	1	1	0	0	0	1
GCF_000717535.1	1261129	773	WP_002132665.1	Bacillus thuringiensis serovar kurstaki str. HD-1, strain=HD-1	Bacillus thuringiensis	Bacillus	Bacillaceae	Bacillales	Bacilli	Firmicutes	Bacteria	0	0	1	1	1	0	0	0	1
GCF_000338755.1	1279365	773	WP_002132665.1	Bacillus thuringiensis serovar kurstaki str. HD73, strain=HD73	Bacillus thuringiensis	Bacillus	Bacillaceae	Bacillales	Bacilli	Firmicutes	Bacteria	0	0	1	1	1	0	0	0	1
GCF_000747545.1	570416	654	WP_001186818.1	Bacillus thuringiensis serovar kurstaki str. YBT-1520, strain=YBT-1520	Bacillus thuringiensis	Bacillus	Bacillaceae	Bacillales	Bacilli	Firmicutes	Bacteria	0	0	1	0	1	0	0	0	1
GCF_000688795.1	570416	773	WP_002132665.1	Bacillus thuringiensis serovar kurstaki str. YBT-1520, strain=YBT-1520	Bacillus thuringiensis	Bacillus	Bacillaceae	Bacillales	Bacilli	Firmicutes	Bacteria	0	0	1	1	1	0	0	0	1
GCF_000940785.1	1441	773	WP_001157829.1	Bacillus thuringiensis serovar morrisoni, strain=serovar morrisoni BGSC 4AA1	Bacillus thuringiensis	Bacillus	Bacillaceae	Bacillales	Bacilli	Firmicutes	Bacteria	0	0	1	1	1	0	0	0	1
GCF_000341665.1	1286404	773	WP_014482143.1	Bacillus thuringiensis serovar thuringiensis str. IS5056, strain=IS5056	Bacillus thuringiensis	Bacillus	Bacillaceae	Bacillales	Bacilli	Firmicutes	Bacteria	0	0	1	1	1	0	0	0	1
GCF_001548175.1	1442	773	WP_001157840.1	Bacillus thuringiensis serovar tolworthi	Bacillus thuringiensis	Bacillus	Bacillaceae	Bacillales	Bacilli	Firmicutes	Bacteria	0	0	1	1	1	0	0	0	1
GCF_000015065.1	412694	773	WP_011733333.1	Bacillus thuringiensis str. Al Hakam, strain=Al Hakam	Bacillus thuringiensis	Bacillus	Bacillaceae	Bacillales	Bacilli	Firmicutes	Bacteria	0	0	1	1	1	0	0	0	1
GCF_000832885.1	412694	774	WP_018782545.1	Bacillus thuringiensis str. Al Hakam, strain=Al Hakam	Bacillus thuringiensis	Bacillus	Bacillaceae	Bacillales	Bacilli	Firmicutes	Bacteria	0	0	1	1	1	0	0	0	1
GCF_000497525.1	529122	773	WP_023523071.1	Bacillus thuringiensis YBT-1518, strain=YBT-1518	Bacillus thuringiensis	Bacillus	Bacillaceae	Bacillales	Bacilli	Firmicutes	Bacteria	0	0	1	1	1	0	0	0	1
GCF_000833085.1	1428	773	WP_009879844.1	Bacillus thuringiensis, strain=97-27	Bacillus thuringiensis	Bacillus	Bacillaceae	Bacillales	Bacilli	Firmicutes	Bacteria	0	0	1	1	1	0	0	0	1
GCF_001618665.1	1428	773	WP_002132665.1	Bacillus thuringiensis, strain=Bc601	Bacillus thuringiensis	Bacillus	Bacillaceae	Bacillales	Bacilli	Firmicutes	Bacteria	0	0	1	1	1	0	0	0	1
GCF_001595725.1	1428	773	WP_061884583.1	Bacillus thuringiensis, strain=Bt185	Bacillus thuringiensis	Bacillus	Bacillaceae	Bacillales	Bacilli	Firmicutes	Bacteria	0	0	1	1	1	0	0	0	1
GCF_001455345.1	1428	773	WP_060632319.1	Bacillus thuringiensis, strain=CTC	Bacillus thuringiensis	Bacillus	Bacillaceae	Bacillales	Bacilli	Firmicutes	Bacteria	0	0	1	1	1	0	0	0	1
GCF_000832485.1	1428	773	WP_042996018.1	Bacillus thuringiensis, strain=HD1011	Bacillus thuringiensis	Bacillus	Bacillaceae	Bacillales	Bacilli	Firmicutes	Bacteria	0	0	1	1	1	0	0	0	1
GCF_001598095.1	1428	773	WP_001157829.1	Bacillus thuringiensis, strain=HD12	Bacillus thuringiensis	Bacillus	Bacillaceae	Bacillales	Bacilli	Firmicutes	Bacteria	0	0	1	1	1	0	0	0	1
GCF_000832825.1	1428	773	WP_011733333.1	Bacillus thuringiensis, strain=HD571	Bacillus thuringiensis	Bacillus	Bacillaceae	Bacillales	Bacilli	Firmicutes	Bacteria	0	0	1	1	1	0	0	0	1
GCF_000832925.1	1428	773	WP_042510858.1	Bacillus thuringiensis, strain=HD682	Bacillus thuringiensis	Bacillus	Bacillaceae	Bacillales	Bacilli	Firmicutes	Bacteria	0	0	1	1	1	0	0	0	1
GCF_001182785.1	1428	773	WP_050844533.1	Bacillus thuringiensis, strain=HS18-1	Bacillus thuringiensis	Bacillus	Bacillaceae	Bacillales	Bacilli	Firmicutes	Bacteria	0	0	1	1	1	0	0	0	1
GCF_001692675.1	1428	773	WP_065703159.1	Bacillus thuringiensis, strain=KNU-07	Bacillus thuringiensis	Bacillus	Bacillaceae	Bacillales	Bacilli	Firmicutes	Bacteria	0	0	1	1	1	0	0	0	1
GCF_001685565.1	1428	773	WP_065485302.1	Bacillus thuringiensis, strain=MYBT18246	Bacillus thuringiensis	Bacillus	Bacillaceae	Bacillales	Bacilli	Firmicutes	Bacteria	0	0	1	1	1	0	0	0	1
GCF_001017635.1	1428	773	WP_002132665.1	Bacillus thuringiensis, strain=YC-10	Bacillus thuringiensis	Bacillus	Bacillaceae	Bacillales	Bacilli	Firmicutes	Bacteria	0	0	1	1	1	0	0	0	1
GCF_001420855.1	1428	773	WP_002132665.1	Bacillus thuringiensis, strain=YWC2-8	Bacillus thuringiensis	Bacillus	Bacillaceae	Bacillales	Bacilli	Firmicutes	Bacteria	0	0	1	1	1	0	0	0	1
GCF_000496285.1	1415784	773	WP_041488047.1	Bacillus toyonensis BCT-7112, strain=BCT-7112T	Bacillus toyonensis	Bacillus	Bacillaceae	Bacillales	Bacilli	Firmicutes	Bacteria	0	0	1	1	1	0	0	0	1
GCF_000319475.1	1225788	783	WP_015240244.1	Bacillus velezensis AS43.3, strain=AS43.3	Bacillus velezensis	Bacillus	Bacillaceae	Bacillales	Bacilli	Firmicutes	Bacteria	0	0	1	1	1	0	0	0	1
GCF_000283695.1	1114958	783	WP_041481887.1	Bacillus velezensis CAU B946, strain=CAU B946	Bacillus velezensis	Bacillus	Bacillaceae	Bacillales	Bacilli	Firmicutes	Bacteria	0	0	1	1	1	0	0	0	1
GCF_000015785.1	326423	783	WP_012118025.1	Bacillus velezensis FZB42, strain=FZB42	Bacillus velezensis	Bacillus	Bacillaceae	Bacillales	Bacilli	Firmicutes	Bacteria	0	0	1	1	1	0	0	0	1
GCF_000493375.1	1385727	783	WP_022552933.1	Bacillus velezensis NAU-B3, strain=NAU-B3	Bacillus velezensis	Bacillus	Bacillaceae	Bacillales	Bacilli	Firmicutes	Bacteria	0	0	1	1	1	0	0	0	1
GCF_000973585.1	1458206	783	WP_024085624.1	Bacillus velezensis NJN-6, strain=NJN-6	Bacillus velezensis	Bacillus	Bacillaceae	Bacillales	Bacilli	Firmicutes	Bacteria	0	0	1	1	1	0	0	0	1
GCF_000685725.1	1423138	783	WP_038459264.1	Bacillus velezensis SQR9, strain=SQR9	Bacillus velezensis	Bacillus	Bacillaceae	Bacillales	Bacilli	Firmicutes	Bacteria	0	0	1	1	1	0	0	0	1
GCF_000583065.1	1449088	783	WP_025285015.1	Bacillus velezensis TrigoCor1448, strain=TrigoCor1448	Bacillus velezensis	Bacillus	Bacillaceae	Bacillales	Bacilli	Firmicutes	Bacteria	0	0	1	1	1	0	0	0	1
GCF_000455565.1	1338518	783	WP_007408265.1	Bacillus velezensis UCMB5033, strain=UCMB-5033	Bacillus velezensis	Bacillus	Bacillaceae	Bacillales	Bacilli	Firmicutes	Bacteria	0	0	1	1	1	0	0	0	1
GCF_000341875.1	1150475	783	WP_015417853.1	Bacillus velezensis UCMB5036, strain=UCMB5036	Bacillus velezensis	Bacillus	Bacillaceae	Bacillales	Bacilli	Firmicutes	Bacteria	0	0	1	1	1	0	0	0	1
GCF_000455585.1	1150476	783	WP_007408265.1	Bacillus velezensis UCMB5113, strain=UCMB5113	Bacillus velezensis	Bacillus	Bacillaceae	Bacillales	Bacilli	Firmicutes	Bacteria	0	0	1	1	1	0	0	0	1
GCF_000284395.1	1155777	783	WP_014418418.1	Bacillus velezensis YAU B9601-Y2, strain=YAU B9601-Y2	Bacillus velezensis	Bacillus	Bacillaceae	Bacillales	Bacilli	Firmicutes	Bacteria	0	0	1	1	1	0	0	0	1
GCF_001536925.1	492670	783	WP_041481887.1	Bacillus velezensis, strain=B25	Bacillus velezensis	Bacillus	Bacillaceae	Bacillales	Bacilli	Firmicutes	Bacteria	0	0	1	1	1	0	0	0	1
GCF_001593395.2	492670	783	WP_062623529.1	Bacillus velezensis, strain=CC09	Bacillus velezensis	Bacillus	Bacillaceae	Bacillales	Bacilli	Firmicutes	Bacteria	0	0	1	1	1	0	0	0	1
GCF_001752685.1	492670	783	WP_070082133.1	Bacillus velezensis, strain=D2-2	Bacillus velezensis	Bacillus	Bacillaceae	Bacillales	Bacilli	Firmicutes	Bacteria	0	0	1	1	1	0	0	0	1
GCF_001023595.1	492670	783	WP_047935969.1	Bacillus velezensis, strain=G341	Bacillus velezensis	Bacillus	Bacillaceae	Bacillales	Bacilli	Firmicutes	Bacteria	0	0	1	1	1	0	0	0	1
GCF_000987825.1	492670	783	WP_046559887.1	Bacillus velezensis, strain=JJ-D34	Bacillus velezensis	Bacillus	Bacillaceae	Bacillales	Bacilli	Firmicutes	Bacteria	0	0	1	1	1	0	0	0	1
GCF_000769555.1	492670	783	WP_022552933.1	Bacillus velezensis, strain=JS25R	Bacillus velezensis	Bacillus	Bacillaceae	Bacillales	Bacilli	Firmicutes	Bacteria	0	0	1	1	1	0	0	0	1
GCF_001687745.1	492670	783	WP_032873958.1	Bacillus velezensis, strain=LS69	Bacillus velezensis	Bacillus	Bacillaceae	Bacillales	Bacilli	Firmicutes	Bacteria	0	0	1	1	1	0	0	0	1
GCF_001723585.1	492670	783	WP_069473513.1	Bacillus velezensis, strain=M75	Bacillus velezensis	Bacillus	Bacillaceae	Bacillales	Bacilli	Firmicutes	Bacteria	0	0	1	1	1	0	0	0	1
GCF_001685645.1	492670	783	WP_032873958.1	Bacillus velezensis, strain=S3-1	Bacillus velezensis	Bacillus	Bacillaceae	Bacillales	Bacilli	Firmicutes	Bacteria	0	0	1	1	1	0	0	0	1
GCF_000988345.1	492670	783	WP_038459264.1	Bacillus velezensis, strain=YJ11-1-4	Bacillus velezensis	Bacillus	Bacillaceae	Bacillales	Bacilli	Firmicutes	Bacteria	0	0	1	1	1	0	0	0	1
GCF_000018825.1	315730	773	WP_012261721.1	Bacillus weihenstephanensis KBAB4, strain=KBAB4	Bacillus weihenstephanensis	Bacillus	Bacillaceae	Bacillales	Bacilli	Firmicutes	Bacteria	0	0	1	1	1	0	0	0	1
GCF_000775975.1	86662	773	WP_033709433.1	Bacillus weihenstephanensis, strain=WSBC10204	Bacillus weihenstephanensis	Bacillus	Bacillaceae	Bacillales	Bacilli	Firmicutes	Bacteria	0	0	1	1	1	0	0	0	1
GCF_001642935.1	255247	749	WP_066291129.1	Fictibacillus arsenicus, strain=G25-54	Fictibacillus arsenicus	Fictibacillus	Bacillaceae	Bacillales	Bacilli	Firmicutes	Bacteria	0	0	1	1	1	0	0	0	1
GCF_001629705.1	1221500	686	WP_066396326.1	Fictibacillus phosphorivorans, strain=G25-29	Fictibacillus phosphorivorans	Fictibacillus	Bacillaceae	Bacillales	Bacilli	Firmicutes	Bacteria	0	0	1	0	1	0	0	0	1
GCF_000445995.2	1921421	765	WP_020960645.1	Geobacillus genomosp. 3, strain=JF8	Geobacillus genomosp. 3	Geobacillus	Bacillaceae	Bacillales	Bacilli	Firmicutes	Bacteria	0	0	1	1	1	0	0	0	1
GCF_000009785.1	235909	749	WP_011231994.1	Geobacillus kaustophilus HTA426, strain=HTA426	Geobacillus kaustophilus	Geobacillus	Bacillaceae	Bacillales	Bacilli	Firmicutes	Bacteria	0	0	1	1	1	0	0	0	1
GCF_001028085.1	1629723	749	WP_047818721.1	Geobacillus sp. 12AMOR1, strain=12AMOR1	Geobacillus sp. 12AMOR1	Geobacillus	Bacillaceae	Bacillales	Bacilli	Firmicutes	Bacteria	0	0	1	1	1	0	0	0	1
GCF_000092445.1	691437	749	WP_013144693.1	Geobacillus sp. C56-T3, strain=C56-T3	Geobacillus sp. C56-T3	Geobacillus	Bacillaceae	Bacillales	Bacilli	Firmicutes	Bacteria	0	0	1	1	1	0	0	0	1
GCF_000336445.1	1233873	749	WP_015375446.1	Geobacillus sp. GHH01, strain=GHH01	Geobacillus sp. GHH01	Geobacillus	Bacillaceae	Bacillales	Bacilli	Firmicutes	Bacteria	0	0	1	1	1	0	0	0	1
GCF_001592395.1	1813182	N/A	N/A	Geobacillus sp. JS12, strain=JS12	Geobacillus sp. JS12	Geobacillus	Bacillaceae	Bacillales	Bacilli	Firmicutes	Bacteria	0	0	0	0	0	0	0	0	1
GCF_001191625.1	1519377	749	WP_050367569.1	Geobacillus sp. LC300, strain=LC300	Geobacillus sp. LC300	Geobacillus	Bacillaceae	Bacillales	Bacilli	Firmicutes	Bacteria	0	0	1	1	1	0	0	0	1
GCF_000023385.1	471223	759	WP_015864559.1	Geobacillus sp. WCH70, strain=WCH70	Geobacillus sp. WCH70	Geobacillus	Bacillaceae	Bacillales	Bacilli	Firmicutes	Bacteria	0	0	1	1	1	0	0	0	1
GCF_000166075.1	581103	761	WP_013400349.1	Geobacillus sp. Y4.1MC1, strain=Y4.1MC1	Geobacillus sp. Y4.1MC1	Geobacillus	Bacillaceae	Bacillales	Bacilli	Firmicutes	Bacteria	0	0	1	1	1	0	0	0	1
GCF_000174795.2	550542	749	WP_013524174.1	Geobacillus sp. Y412MC52, strain=Y412MC52	Geobacillus sp. Y412MC52	Geobacillus	Bacillaceae	Bacillales	Bacilli	Firmicutes	Bacteria	0	0	1	1	1	0	0	0	1
GCF_000024705.1	544556	749	WP_013524174.1	Geobacillus sp. Y412MC61, strain=Y412MC61	Geobacillus sp. Y412MC61	Geobacillus	Bacillaceae	Bacillales	Bacilli	Firmicutes	Bacteria	0	0	1	1	1	0	0	0	1
GCF_001274575.1	272567	749	WP_013524174.1	Geobacillus stearothermophilus 10, strain=10	Geobacillus stearothermophilus	Geobacillus	Bacillaceae	Bacillales	Bacilli	Firmicutes	Bacteria	0	0	1	1	1	0	0	0	1
GCF_001618685.1	129338	749	WP_063165216.1	Geobacillus subterraneus, strain=KCTC3922(T)	Geobacillus subterraneus	Geobacillus	Bacillaceae	Bacillales	Bacilli	Firmicutes	Bacteria	0	0	1	1	1	0	0	0	1
GCF_000015745.1	420246	748	WP_011887846.1	Geobacillus thermodenitrificans NG80-2, strain=NG80-2	Geobacillus thermodenitrificans	Geobacillus	Bacillaceae	Bacillales	Bacilli	Firmicutes	Bacteria	0	0	1	1	1	0	0	0	1
GCF_000236605.1	1111068	749	WP_014196383.1	Geobacillus thermoleovorans CCB_US3_UF5, strain=CCB_US3_UF5	Geobacillus thermoleovorans	Geobacillus	Bacillaceae	Bacillales	Bacilli	Firmicutes	Bacteria	0	0	1	1	1	0	0	0	1
GCF_001719205.1	33941	749	WP_047758085.1	Geobacillus thermoleovorans, strain=FJAT-2391	Geobacillus thermoleovorans	Geobacillus	Bacillaceae	Bacillales	Bacilli	Firmicutes	Bacteria	0	0	1	1	1	0	0	0	1
GCF_001610955.1	33941	749	WP_062898825.1	Geobacillus thermoleovorans, strain=KCTC 3570	Geobacillus thermoleovorans	Geobacillus	Bacillaceae	Bacillales	Bacilli	Firmicutes	Bacteria	0	0	1	1	1	0	0	0	1
GCF_000284515.1	866895	622	WP_065814035.1	Halobacillus halophilus DSM 2266, strain=type strain: DSM 2266	Halobacillus halophilus	Halobacillus	Bacillaceae	Bacillales	Bacilli	Firmicutes	Bacteria	0	0	1	0	1	0	0	0	1
GCF_001307805.1	1472767	758	WP_068443068.1	Lentibacillus amyloliquefaciens, strain=LAM0015	Lentibacillus amyloliquefaciens	Lentibacillus	Bacillaceae	Bacillales	Bacilli	Firmicutes	Bacteria	0	0	1	1	1	1	0	0	1
GCF_000724775.3	28031	757	WP_036127245.1	Lysinibacillus fusiformis, strain=RB-21	Lysinibacillus fusiformis	Lysinibacillus	Bacillaceae	Bacillales	Bacilli	Firmicutes	Bacteria	0	0	1	0	0	0	0	0	1
GCF_001629735.1	1421	759	WP_036162211.1	Lysinibacillus sphaericus, strain=2362	Lysinibacillus sphaericus	Lysinibacillus	Bacillaceae	Bacillales	Bacilli	Firmicutes	Bacteria	0	0	1	0	0	0	0	0	1
GCF_001598075.1	1421	759	WP_036162211.1	Lysinibacillus sphaericus, strain=III(3)7	Lysinibacillus sphaericus	Lysinibacillus	Bacillaceae	Bacillales	Bacilli	Firmicutes	Bacteria	0	0	1	0	0	0	0	0	1
GCF_001581875.1	1421	N/A	N/A	Lysinibacillus sphaericus, strain=OT4b.25	Lysinibacillus sphaericus	Lysinibacillus	Bacillaceae	Bacillales	Bacilli	Firmicutes	Bacteria	0	0	0	0	0	0	0	0	1
GCF_000600105.1	1145276	758	WP_038509818.1	Lysinibacillus varians, strain=GY32	Lysinibacillus varians	Lysinibacillus	Bacillaceae	Bacillales	Bacilli	Firmicutes	Bacteria	0	0	1	0	0	0	0	0	1
GCF_000011245.1	221109	769	WP_011066376.1	Oceanobacillus iheyensis HTE831, strain=HTE831	Oceanobacillus iheyensis	Oceanobacillus	Bacillaceae	Bacillales	Bacilli	Firmicutes	Bacteria	0	0	1	1	0	0	0	0	1
GCF_001295365.1	1426	761	WP_042383493.1	Parageobacillus thermoglucosidans, strain=DSM 2542	Parageobacillus thermoglucosidans	Parageobacillus	Bacillaceae	Bacillales	Bacilli	Firmicutes	Bacteria	0	0	1	1	1	0	0	0	1
GCF_001700985.1	1426	761	WP_042383493.1	Parageobacillus thermoglucosidans, strain=NCIMB 11955	Parageobacillus thermoglucosidans	Parageobacillus	Bacillaceae	Bacillales	Bacilli	Firmicutes	Bacteria	0	0	1	1	1	0	0	0	1
GCF_000178395.2	634956	761	WP_013876602.1	Parageobacillus thermoglucosidasius C56-YS93, strain=C56-YS93	Parageobacillus thermoglucosidans	Parageobacillus	Bacillaceae	Bacillales	Bacilli	Firmicutes	Bacteria	0	0	1	1	1	0	0	0	1
GCF_000725365.1	586416	750	WP_051748155.1	Terribacillus aidingensis, strain=MP602	Terribacillus aidingensis	Terribacillus	Bacillaceae	Bacillales	Bacilli	Firmicutes	Bacteria	0	0	1	1	1	0	0	0	1
GCF_000725285.1	403957	766	WP_040955272.1	Virgibacillus sp. SK37, strain=SK37	Virgibacillus sp. SK37	Virgibacillus	Bacillaceae	Bacillales	Bacilli	Firmicutes	Bacteria	0	0	1	1	1	0	0	0	1
GCF_000195795.1	272626	719	WP_041918385.1	Listeria innocua Clip11262, strain=Clip11262	Listeria innocua	Listeria	Listeriaceae	Bacillales	Bacilli	Firmicutes	Bacteria	0	0	1	1	0	0	0	0	1
GCF_000252975.1	881621	N/A	N/A	Listeria ivanovii subsp. ivanovii PAM 55, strain=PAM 55	Listeria ivanovii	Listeria	Listeriaceae	Bacillales	Bacilli	Firmicutes	Bacteria	0	0	0	0	0	0	0	0	1
GCF_000763515.1	202751	719	WP_025279943.1	Listeria ivanovii subsp. ivanovii, strain=WSLC 3010	Listeria ivanovii	Listeria	Listeriaceae	Bacillales	Bacilli	Firmicutes	Bacteria	0	0	1	1	0	0	0	0	1
GCF_000763495.1	202752	N/A	N/A	Listeria ivanovii subsp. londoniensis, strain=WSLC 30151	Listeria ivanovii	Listeria	Listeriaceae	Bacillales	Bacilli	Firmicutes	Bacteria	0	0	0	0	0	0	0	0	1
GCF_000763475.1	202752	719	WP_038408901.1	Listeria ivanovii subsp. londoniensis, strain=WSLC 30167	Listeria ivanovii	Listeria	Listeriaceae	Bacillales	Bacilli	Firmicutes	Bacteria	0	0	1	1	1	0	0	0	1
GCF_000565155.1	1457190	719	WP_025279943.1	Listeria ivanovii WSLC3009, strain=WSLC3009	Listeria ivanovii	Listeria	Listeriaceae	Bacillales	Bacilli	Firmicutes	Bacteria	0	0	1	1	0	0	0	0	1
GCF_001513695.1	1639	719	WP_025370602.1	Listeria monocytogenes	Listeria monocytogenes	Listeria	Listeriaceae	Bacillales	Bacilli	Firmicutes	Bacteria	0	0	1	1	1	0	0	0	1
GCF_000808055.1	1639	719	WP_003726528.1	Listeria monocytogenes	Listeria monocytogenes	Listeria	Listeriaceae	Bacillales	Bacilli	Firmicutes	Bacteria	0	0	1	1	1	0	0	0	1
GCF_001551855.1	1639	719	WP_025283096.1	Listeria monocytogenes	Listeria monocytogenes	Listeria	Listeriaceae	Bacillales	Bacilli	Firmicutes	Bacteria	0	0	1	1	1	0	0	0	1
GCF_000258905.1	1126011	719	WP_003731172.1	Listeria monocytogenes 07PF0776, strain=07PF0776	Listeria monocytogenes	Listeria	Listeriaceae	Bacillales	Bacilli	Firmicutes	Bacteria	0	0	1	1	1	0	0	0	1
GCF_000093125.2	653938	719	WP_025370602.1	Listeria monocytogenes 08-5578, strain=Aug-78	Listeria monocytogenes	Listeria	Listeriaceae	Bacillales	Bacilli	Firmicutes	Bacteria	0	0	1	1	1	0	0	0	1
GCF_000022925.1	637381	719	WP_025370602.1	Listeria monocytogenes 08-5923, strain=Aug-23	Listeria monocytogenes	Listeria	Listeriaceae	Bacillales	Bacilli	Firmicutes	Bacteria	0	0	1	1	1	0	0	0	1
GCF_000168695.2	393133	719	WP_025283096.1	Listeria monocytogenes 10403S, strain=10403S	Listeria monocytogenes	Listeria	Listeriaceae	Bacillales	Bacilli	Firmicutes	Bacteria	0	0	1	1	1	0	0	0	1
GCF_000577745.1	1288295	719	WP_025283096.1	Listeria monocytogenes 6179, strain=6179	Listeria monocytogenes	Listeria	Listeriaceae	Bacillales	Bacilli	Firmicutes	Bacteria	0	0	1	1	1	0	0	0	1
GCF_000307025.1	882095	719	WP_003734324.1	Listeria monocytogenes ATCC 19117, strain=ATCC 19117	Listeria monocytogenes	Listeria	Listeriaceae	Bacillales	Bacilli	Firmicutes	Bacteria	0	0	1	1	1	0	0	0	1
GCF_001454905.1	882095	719	WP_003734324.1	Listeria monocytogenes ATCC 19117, strain=WSLC 1033	Listeria monocytogenes	Listeria	Listeriaceae	Bacillales	Bacilli	Firmicutes	Bacteria	0	0	1	1	1	0	0	0	1
GCF_000196035.1	169963	740	NP_465007.1	Listeria monocytogenes EGD-e, strain=EGD-e	Listeria monocytogenes	Listeria	Listeriaceae	Bacillales	Bacilli	Firmicutes	Bacteria	0	0	1	1	1	0	0	0	1
GCF_000582845.1	1334565	719	WP_025283096.1	Listeria monocytogenes EGD, strain=EGD	Listeria monocytogenes	Listeria	Listeriaceae	Bacillales	Bacilli	Firmicutes	Bacteria	0	0	1	1	1	0	0	0	1
GCF_000168595.2	393127	719	WP_039388294.1	Listeria monocytogenes Finland 1998, strain=Finland 1998 (IH 42573)	Listeria monocytogenes	Listeria	Listeriaceae	Bacillales	Bacilli	Firmicutes	Bacteria	0	0	1	1	1	0	0	0	1
GCF_000168575.2	393126	719	WP_031660088.1	Listeria monocytogenes FSL R2-561, strain=FSLR2-561	Listeria monocytogenes	Listeria	Listeriaceae	Bacillales	Bacilli	Firmicutes	Bacteria	0	0	1	1	1	0	0	0	1
GCF_000021185.1	552536	719	WP_012581301.1	Listeria monocytogenes HCC23, strain=HCC23	Listeria monocytogenes	Listeria	Listeriaceae	Bacillales	Bacilli	Firmicutes	Bacteria	0	0	1	1	1	0	0	0	1
GCF_000168635.2	393130	719	WP_025283096.1	Listeria monocytogenes J0161, strain=J0161	Listeria monocytogenes	Listeria	Listeriaceae	Bacillales	Bacilli	Firmicutes	Bacteria	0	0	1	1	1	0	0	0	1
GCF_000195395.3	930782	719	WP_003734324.1	Listeria monocytogenes J1-220, strain=J1-220	Listeria monocytogenes	Listeria	Listeriaceae	Bacillales	Bacilli	Firmicutes	Bacteria	0	0	1	1	1	0	0	0	1
GCF_000195435.3	930781	719	WP_020830736.1	Listeria monocytogenes J1816, strain=J1816	Listeria monocytogenes	Listeria	Listeriaceae	Bacillales	Bacilli	Firmicutes	Bacteria	0	0	1	1	1	0	0	0	1
GCF_000307085.1	882094	719	WP_003731172.1	Listeria monocytogenes L312, strain=L312	Listeria monocytogenes	Listeria	Listeriaceae	Bacillales	Bacilli	Firmicutes	Bacteria	0	0	1	1	1	0	0	0	1
GCF_000209755.1	563174	719	WP_041931063.1	Listeria monocytogenes L99, strain=L99	Listeria monocytogenes	Listeria	Listeriaceae	Bacillales	Bacilli	Firmicutes	Bacteria	0	0	1	1	1	0	0	0	1
GCF_000218305.1	1030009	719	WP_012581301.1	Listeria monocytogenes M7, strain=M7	Listeria monocytogenes	Listeria	Listeriaceae	Bacillales	Bacilli	Firmicutes	Bacteria	0	0	1	1	1	0	0	0	1
GCF_000613085.1	1437838	719	WP_025370602.1	Listeria monocytogenes R479a, strain=R479a	Listeria monocytogenes	Listeria	Listeriaceae	Bacillales	Bacilli	Firmicutes	Bacteria	0	0	1	1	1	0	0	0	1
GCF_000513595.1	1196183	719	WP_025370602.1	Listeria monocytogenes serotype 1/2a str. 08-6569, strain=08-6569	Listeria monocytogenes	Listeria	Listeriaceae	Bacillales	Bacilli	Firmicutes	Bacteria	0	0	1	1	1	0	0	0	1
GCF_000513635.1	1196184	719	WP_025370602.1	Listeria monocytogenes serotype 1/2a str. 08-6997, strain=08-6997	Listeria monocytogenes	Listeria	Listeriaceae	Bacillales	Bacilli	Firmicutes	Bacteria	0	0	1	1	1	0	0	0	1
GCF_000513655.1	1196188	719	WP_025370602.1	Listeria monocytogenes serotype 1/2a str. 10-0815, strain=10-0815	Listeria monocytogenes	Listeria	Listeriaceae	Bacillales	Bacilli	Firmicutes	Bacteria	0	0	1	1	1	0	0	0	1
GCF_000513675.1	1196190	719	WP_025370602.1	Listeria monocytogenes serotype 1/2a str. 10-1047, strain=10-1047	Listeria monocytogenes	Listeria	Listeriaceae	Bacillales	Bacilli	Firmicutes	Bacteria	0	0	1	1	1	0	0	0	1
GCF_000513695.1	1196176	719	WP_025370602.1	Listeria monocytogenes serotype 1/2a str. 88-0478, strain=88-0478	Listeria monocytogenes	Listeria	Listeriaceae	Bacillales	Bacilli	Firmicutes	Bacteria	0	0	1	1	1	0	0	0	1
GCF_000513615.1	1196161	719	WP_010958903.1	Listeria monocytogenes serotype 4b str. 81-0861, strain=81-0861	Listeria monocytogenes	Listeria	Listeriaceae	Bacillales	Bacilli	Firmicutes	Bacteria	0	0	1	1	1	0	0	0	1
GCF_000026705.1	568819	719	WP_003731172.1	Listeria monocytogenes serotype 4b str. CLIP 80459, strain=CLIP 80459	Listeria monocytogenes	Listeria	Listeriaceae	Bacillales	Bacilli	Firmicutes	Bacteria	0	0	1	1	1	0	0	0	1
GCF_000008285.1	265669	719	WP_010958903.1	Listeria monocytogenes serotype 4b str. F2365, strain=F2365	Listeria monocytogenes	Listeria	Listeriaceae	Bacillales	Bacilli	Firmicutes	Bacteria	0	0	1	1	1	0	0	0	1
GCF_000318055.1	1230340	719	WP_010958903.1	Listeria monocytogenes serotype 4b str. LL195, strain=LL195	Listeria monocytogenes	Listeria	Listeriaceae	Bacillales	Bacilli	Firmicutes	Bacteria	0	0	1	1	1	0	0	0	1
GCF_000210815.2	932920	719	WP_031660088.1	Listeria monocytogenes SLCC2372, strain=SLCC2372	Listeria monocytogenes	Listeria	Listeriaceae	Bacillales	Bacilli	Firmicutes	Bacteria	0	0	1	1	1	0	0	0	1
GCF_000307065.1	882097	719	WP_003730135.1	Listeria monocytogenes SLCC2376, strain=SLCC2376	Listeria monocytogenes	Listeria	Listeriaceae	Bacillales	Bacilli	Firmicutes	Bacteria	0	0	1	1	0	0	0	0	1
GCF_000307615.1	879088	719	WP_010958903.1	Listeria monocytogenes SLCC2378, strain=SLCC2378	Listeria monocytogenes	Listeria	Listeriaceae	Bacillales	Bacilli	Firmicutes	Bacteria	0	0	1	1	1	0	0	0	1
GCF_000307005.1	882020	719	WP_031660088.1	Listeria monocytogenes SLCC2479, strain=SLCC2479	Listeria monocytogenes	Listeria	Listeriaceae	Bacillales	Bacilli	Firmicutes	Bacteria	0	0	1	1	1	0	0	0	1
GCF_000306905.1	879089	719	WP_014929636.1	Listeria monocytogenes SLCC2540, strain=SLCC2540	Listeria monocytogenes	Listeria	Listeriaceae	Bacillales	Bacilli	Firmicutes	Bacteria	0	0	1	1	1	0	0	0	1
GCF_000197755.2	932919	719	WP_003731172.1	Listeria monocytogenes SLCC2755, strain=SLCC2755	Listeria monocytogenes	Listeria	Listeriaceae	Bacillales	Bacilli	Firmicutes	Bacteria	0	0	1	1	1	0	0	0	1
GCF_000307045.1	882096	N/A	N/A	Listeria monocytogenes SLCC5850, strain=SLCC5850	Listeria monocytogenes	Listeria	Listeriaceae	Bacillales	Bacilli	Firmicutes	Bacteria	0	0	0	0	0	0	0	0	1
GCF_000306985.1	879090	719	WP_026749963.1	Listeria monocytogenes SLCC7179, strain=SLCC7179	Listeria monocytogenes	Listeria	Listeriaceae	Bacillales	Bacilli	Firmicutes	Bacteria	0	0	1	1	1	0	0	0	1
GCF_000568475.1	1457187	719	WP_025283096.1	Listeria monocytogenes WSLC1001, strain=WSLC1001	Listeria monocytogenes	Listeria	Listeriaceae	Bacillales	Bacilli	Firmicutes	Bacteria	0	0	1	1	1	0	0	0	1
GCF_000568935.1	1457188	719	WP_010958903.1	Listeria monocytogenes WSLC1042, strain=WSLC1042	Listeria monocytogenes	Listeria	Listeriaceae	Bacillales	Bacilli	Firmicutes	Bacteria	0	0	1	1	1	0	0	0	1
GCF_001596775.2	1639	719	WP_025283096.1	Listeria monocytogenes, strain=2015TE24968	Listeria monocytogenes	Listeria	Listeriaceae	Bacillales	Bacilli	Firmicutes	Bacteria	0	0	1	1	1	0	0	0	1
GCF_001454885.1	1639	719	WP_003730135.1	Listeria monocytogenes, strain=ATCC 19114	Listeria monocytogenes	Listeria	Listeriaceae	Bacillales	Bacilli	Firmicutes	Bacteria	0	0	1	1	0	0	0	0	1
GCF_000438605.1	1639	N/A	N/A	Listeria monocytogenes, strain=C1-387	Listeria monocytogenes	Listeria	Listeriaceae	Bacillales	Bacilli	Firmicutes	Bacteria	0	0	0	0	0	0	0	0	1
GCF_000681515.1	1639	719	WP_003726528.1	Listeria monocytogenes, strain=CFSAN006122	Listeria monocytogenes	Listeria	Listeriaceae	Bacillales	Bacilli	Firmicutes	Bacteria	0	0	1	1	1	0	0	0	1
GCF_001005985.1	1639	719	WP_045598842.1	Listeria monocytogenes, strain=CFSAN007956	Listeria monocytogenes	Listeria	Listeriaceae	Bacillales	Bacilli	Firmicutes	Bacteria	0	0	1	1	0	0	0	0	1
GCF_001005925.1	1639	719	WP_031644519.1	Listeria monocytogenes, strain=CFSAN008100	Listeria monocytogenes	Listeria	Listeriaceae	Bacillales	Bacilli	Firmicutes	Bacteria	0	0	1	1	1	0	0	0	1
GCF_001548635.1	1639	719	WP_003734324.1	Listeria monocytogenes, strain=CFSAN010068	Listeria monocytogenes	Listeria	Listeriaceae	Bacillales	Bacilli	Firmicutes	Bacteria	0	0	1	1	1	0	0	0	1
GCF_001548585.1	1639	719	WP_003734324.1	Listeria monocytogenes, strain=CFSAN023459	Listeria monocytogenes	Listeria	Listeriaceae	Bacillales	Bacilli	Firmicutes	Bacteria	0	0	1	1	1	0	0	0	1
GCF_001047715.1	1639	719	WP_048666971.1	Listeria monocytogenes, strain=CFSAN023463	Listeria monocytogenes	Listeria	Listeriaceae	Bacillales	Bacilli	Firmicutes	Bacteria	0	0	1	1	1	0	0	0	1
GCF_001644625.1	1639	719	WP_031660088.1	Listeria monocytogenes, strain=FW040025	Listeria monocytogenes	Listeria	Listeriaceae	Bacillales	Bacilli	Firmicutes	Bacteria	0	0	1	1	1	0	0	0	1
GCF_000438665.1	1639	719	WP_010958903.1	Listeria monocytogenes, strain=J1-108	Listeria monocytogenes	Listeria	Listeriaceae	Bacillales	Bacilli	Firmicutes	Bacteria	0	0	1	1	1	0	0	0	1
GCF_000438705.2	1639	719	WP_003726528.1	Listeria monocytogenes, strain=J1776	Listeria monocytogenes	Listeria	Listeriaceae	Bacillales	Bacilli	Firmicutes	Bacteria	0	0	1	1	1	0	0	0	1
GCF_000438725.2	1639	719	WP_020830736.1	Listeria monocytogenes, strain=J1817	Listeria monocytogenes	Listeria	Listeriaceae	Bacillales	Bacilli	Firmicutes	Bacteria	0	0	1	1	1	0	0	0	1
GCF_000438745.2	1639	719	WP_003726528.1	Listeria monocytogenes, strain=J1926	Listeria monocytogenes	Listeria	Listeriaceae	Bacillales	Bacilli	Firmicutes	Bacteria	0	0	1	1	1	0	0	0	1
GCF_000438645.1	1639	719	WP_031664787.1	Listeria monocytogenes, strain=J2-031	Listeria monocytogenes	Listeria	Listeriaceae	Bacillales	Bacilli	Firmicutes	Bacteria	0	0	1	1	1	0	0	0	1
GCF_000438625.1	1639	719	WP_003734324.1	Listeria monocytogenes, strain=J2-064	Listeria monocytogenes	Listeria	Listeriaceae	Bacillales	Bacilli	Firmicutes	Bacteria	0	0	1	1	1	0	0	0	1
GCF_001027085.1	1639	719	WP_025283096.1	Listeria monocytogenes, strain=L1846	Listeria monocytogenes	Listeria	Listeriaceae	Bacillales	Bacilli	Firmicutes	Bacteria	0	0	1	1	1	0	0	0	1
GCF_001027065.1	1639	719	WP_025283096.1	Listeria monocytogenes, strain=L2074	Listeria monocytogenes	Listeria	Listeriaceae	Bacillales	Bacilli	Firmicutes	Bacteria	0	0	1	1	1	0	0	0	1
GCF_001027165.1	1639	719	WP_003734324.1	Listeria monocytogenes, strain=L2624	Listeria monocytogenes	Listeria	Listeriaceae	Bacillales	Bacilli	Firmicutes	Bacteria	0	0	1	1	1	0	0	0	1
GCF_001027125.1	1639	719	WP_031664787.1	Listeria monocytogenes, strain=L2625	Listeria monocytogenes	Listeria	Listeriaceae	Bacillales	Bacilli	Firmicutes	Bacteria	0	0	1	1	1	0	0	0	1
GCF_001027245.1	1639	719	WP_025283096.1	Listeria monocytogenes, strain=L2626	Listeria monocytogenes	Listeria	Listeriaceae	Bacillales	Bacilli	Firmicutes	Bacteria	0	0	1	1	1	0	0	0	1
GCF_001027205.1	1639	719	WP_025283096.1	Listeria monocytogenes, strain=L2676	Listeria monocytogenes	Listeria	Listeriaceae	Bacillales	Bacilli	Firmicutes	Bacteria	0	0	1	1	1	0	0	0	1
GCF_001483425.1	1639	719	WP_054314523.1	Listeria monocytogenes, strain=Lm 3136	Listeria monocytogenes	Listeria	Listeriaceae	Bacillales	Bacilli	Firmicutes	Bacteria	0	0	1	1	1	0	0	0	1
GCF_001483405.1	1639	719	WP_031664787.1	Listeria monocytogenes, strain=Lm 3163	Listeria monocytogenes	Listeria	Listeriaceae	Bacillales	Bacilli	Firmicutes	Bacteria	0	0	1	1	1	0	0	0	1
GCF_001483445.1	1639	719	WP_025370602.1	Listeria monocytogenes, strain=Lm N1546	Listeria monocytogenes	Listeria	Listeriaceae	Bacillales	Bacilli	Firmicutes	Bacteria	0	0	1	1	1	0	0	0	1
GCF_000746625.1	1639	719	WP_025370602.1	Listeria monocytogenes, strain=Lm60	Listeria monocytogenes	Listeria	Listeriaceae	Bacillales	Bacilli	Firmicutes	Bacteria	0	0	1	1	1	0	0	0	1
GCF_001188655.1	1639	719	WP_012581301.1	Listeria monocytogenes, strain=LM850658	Listeria monocytogenes	Listeria	Listeriaceae	Bacillales	Bacilli	Firmicutes	Bacteria	0	0	1	1	1	0	0	0	1
GCF_000438685.2	1639	719	WP_003731172.1	Listeria monocytogenes, strain=N1-011A	Listeria monocytogenes	Listeria	Listeriaceae	Bacillales	Bacilli	Firmicutes	Bacteria	0	0	1	1	1	0	0	0	1
GCF_000950775.1	1639	719	WP_003731172.1	Listeria monocytogenes, strain=N2306	Listeria monocytogenes	Listeria	Listeriaceae	Bacillales	Bacilli	Firmicutes	Bacteria	0	0	1	1	1	0	0	0	1
GCF_000600015.1	1639	719	WP_010958903.1	Listeria monocytogenes, strain=NE	Listeria monocytogenes	Listeria	Listeriaceae	Bacillales	Bacilli	Firmicutes	Bacteria	0	0	1	1	1	0	0	0	1
GCF_000800335.1	1639	719	WP_010958903.1	Listeria monocytogenes, strain=NTSN	Listeria monocytogenes	Listeria	Listeriaceae	Bacillales	Bacilli	Firmicutes	Bacteria	0	0	1	1	1	0	0	0	1
GCF_000438585.1	1639	719	WP_003731172.1	Listeria monocytogenes, strain=R2-502	Listeria monocytogenes	Listeria	Listeriaceae	Bacillales	Bacilli	Firmicutes	Bacteria	0	0	1	1	1	0	0	0	1
GCF_001454845.1	1639	719	WP_010958903.1	Listeria monocytogenes, strain=WSLC 1018	Listeria monocytogenes	Listeria	Listeriaceae	Bacillales	Bacilli	Firmicutes	Bacteria	0	0	1	1	1	0	0	0	1
GCF_001454865.1	1639	719	WP_003730135.1	Listeria monocytogenes, strain=WSLC 1019	Listeria monocytogenes	Listeria	Listeriaceae	Bacillales	Bacilli	Firmicutes	Bacteria	0	0	1	1	0	0	0	0	1
GCF_001454925.1	1639	719	WP_003734324.1	Listeria monocytogenes, strain=WSLC 1047	Listeria monocytogenes	Listeria	Listeriaceae	Bacillales	Bacilli	Firmicutes	Bacteria	0	0	1	1	1	0	0	0	1
GCF_000027145.1	683837	719	WP_041176175.1	Listeria seeligeri serovar 1/2b str. SLCC3954, strain=SLCC3954	Listeria seeligeri	Listeria	Listeriaceae	Bacillales	Bacilli	Firmicutes	Bacteria	0	0	1	1	0	0	0	0	1
GCF_000060285.1	386043	719	WP_011702286.1	Listeria welshimeri serovar 6b str. SLCC5334, strain=SLCC5334	Listeria welshimeri	Listeria	Listeriaceae	Bacillales	Bacilli	Firmicutes	Bacteria	0	0	1	1	1	0	0	0	1
GCF_001439585.2	1450761	799	WP_057898053.1	Aneurinibacillus sp. XH2, strain=XH2	Aneurinibacillus sp. XH2	Aneurinibacillus	Paenibacillaceae	Bacillales	Bacilli	Firmicutes	Bacteria	0	0	1	1	1	0	0	0	1
GCF_000010165.1	358681	800	WP_012685710.1	Brevibacillus brevis NBRC 100599, strain=NBRC 100599 (= 47)	Brevibacillus brevis	Brevibacillus	Paenibacillaceae	Bacillales	Bacilli	Firmicutes	Bacteria	0	0	1	1	1	0	0	0	1
GCF_000219535.2	1042163	755	WP_003338256.1	Brevibacillus laterosporus LMG 15441, strain=LMG 15441	Brevibacillus laterosporus	Brevibacillus	Paenibacillaceae	Bacillales	Bacilli	Firmicutes	Bacteria	0	0	1	1	1	0	0	0	1
GCF_000961095.1	1126833	898	WP_052703048.1	Paenibacillus beijingensis, strain=DSM 24997	Paenibacillus beijingensis	Paenibacillus	Paenibacillaceae	Bacillales	Bacilli	Firmicutes	Bacteria	0	0	1	1	0	0	0	0	1
GCF_000758665.1	160799	927	WP_042216915.1	Paenibacillus borealis, strain=DSM 13188	Paenibacillus borealis	Paenibacillus	Paenibacillaceae	Bacillales	Bacilli	Firmicutes	Bacteria	0	0	1	1	0	0	0	0	1
GCF_001421015.1	1616788	919	WP_064505693.1	Paenibacillus bovis, strain=BD3526	Paenibacillus bovis	Paenibacillus	Paenibacillaceae	Bacillales	Bacilli	Firmicutes	Bacteria	0	0	1	1	1	0	0	0	1
GCF_000993825.1	1333534	894	WP_025698532.1	Paenibacillus durus ATCC 35681, strain=ATCC 35681	Paenibacillus durus	Paenibacillus	Paenibacillaceae	Bacillales	Bacilli	Firmicutes	Bacteria	0	0	1	1	1	0	0	0	1
GCF_000756615.1	44251	893	WP_052410462.1	Paenibacillus durus, strain=DSM 1735	Paenibacillus durus	Paenibacillus	Paenibacillaceae	Bacillales	Bacilli	Firmicutes	Bacteria	0	0	1	1	1	0	0	0	1
GCF_000758705.1	189425	933	WP_025703961.1	Paenibacillus graminis, strain=DSM 15220	Paenibacillus graminis	Paenibacillus	Paenibacillaceae	Bacillales	Bacilli	Firmicutes	Bacteria	0	0	1	1	1	0	0	0	1
GCF_000511405.1	697284	632	WP_052337397.1	Paenibacillus larvae subsp. larvae DSM 25430, strain=DSM 25430	Paenibacillus larvae	Paenibacillus	Paenibacillaceae	Bacillales	Bacilli	Firmicutes	Bacteria	0	0	1	0	0	0	0	0	1
GCF_000250655.1	1116391	873	WP_041619262.1	Paenibacillus mucilaginosus 3016, strain=3016	Paenibacillus mucilaginosus	Paenibacillus	Paenibacillaceae	Bacillales	Bacilli	Firmicutes	Bacteria	0	0	1	1	1	0	0	0	1
GCF_000258535.2	997761	873	WP_041618501.1	Paenibacillus mucilaginosus K02, strain=K02	Paenibacillus mucilaginosus	Paenibacillus	Paenibacillaceae	Bacillales	Bacilli	Firmicutes	Bacteria	0	0	1	1	1	0	0	0	1
GCF_000218915.1	1036673	873	WP_013917859.1	Paenibacillus mucilaginosus KNP414, strain=KNP414	Paenibacillus mucilaginosus	Paenibacillus	Paenibacillaceae	Bacillales	Bacilli	Firmicutes	Bacteria	0	0	1	1	1	0	0	0	1
GCF_001465255.1	162209	854	WP_062410856.1	Paenibacillus naphthalenovorans, strain=32O-Y	Paenibacillus naphthalenovorans	Paenibacillus	Paenibacillaceae	Bacillales	Bacilli	Firmicutes	Bacteria	0	0	1	1	1	0	0	0	1
GCF_000758725.1	189426	850	WP_052097527.1	Paenibacillus odorifer, strain=DSM 15391	Paenibacillus odorifer	Paenibacillus	Paenibacillaceae	Bacillales	Bacilli	Firmicutes	Bacteria	0	0	1	1	1	0	0	0	1
GCF_001272655.2	59893	865	WP_034095193.1	Paenibacillus peoriae, strain=HS311	Paenibacillus peoriae	Paenibacillus	Paenibacillaceae	Bacillales	Bacilli	Firmicutes	Bacteria	0	0	1	1	1	0	0	0	1
GCF_000507205.3	1429244	865	WP_034095193.1	Paenibacillus polymyxa CR1, strain=CR1	Paenibacillus polymyxa	Paenibacillus	Paenibacillaceae	Bacillales	Bacilli	Firmicutes	Bacteria	0	0	1	1	1	0	0	0	1
GCF_000146875.3	349520	876	WP_043882538.1	Paenibacillus polymyxa E681, strain=E681	Paenibacillus polymyxa	Paenibacillus	Paenibacillaceae	Bacillales	Bacilli	Firmicutes	Bacteria	0	0	1	1	1	0	0	0	1
GCF_000237325.1	1052684	855	WP_043886012.1	Paenibacillus polymyxa M1, strain=M1	Paenibacillus polymyxa	Paenibacillus	Paenibacillaceae	Bacillales	Bacilli	Firmicutes	Bacteria	0	0	1	1	1	0	0	0	1
GCF_000164985.3	886882	855	WP_043886012.1	Paenibacillus polymyxa SC2, strain=SC2	Paenibacillus polymyxa	Paenibacillus	Paenibacillaceae	Bacillales	Bacilli	Firmicutes	Bacteria	0	0	1	1	1	0	0	0	1
GCF_000597985.1	1413214	872	WP_025365375.1	Paenibacillus polymyxa SQR-21, strain=Paenibacillus polymyxa	Paenibacillus polymyxa	Paenibacillus	Paenibacillaceae	Bacillales	Bacilli	Firmicutes	Bacteria	0	0	1	1	1	0	0	0	1
GCF_001719045.1	1406	876	WP_069292001.1	Paenibacillus polymyxa, strain=J	Paenibacillus polymyxa	Paenibacillus	Paenibacillaceae	Bacillales	Bacilli	Firmicutes	Bacteria	0	0	1	1	1	0	0	0	1
GCF_000819665.1	1406	855	WP_052452898.1	Paenibacillus polymyxa, strain=Sb3-1	Paenibacillus polymyxa	Paenibacillus	Paenibacillaceae	Bacillales	Bacilli	Firmicutes	Bacteria	0	0	1	1	1	0	0	0	1
GCF_000981585.1	1073571	853	WP_063822383.1	Paenibacillus riograndensis SBR5	Paenibacillus riograndensis	Paenibacillus	Paenibacillaceae	Bacillales	Bacilli	Firmicutes	Bacteria	0	0	1	1	1	0	0	0	1
GCF_000612505.1	1268072	872	WP_038597317.1	Paenibacillus sabinae T27, strain=T27	Paenibacillus sabinae	Paenibacillus	Paenibacillaceae	Bacillales	Bacilli	Firmicutes	Bacteria	0	0	1	1	1	0	0	0	1
GCF_001465275.1	1695218	957	WP_062492317.1	Paenibacillus sp. 32O-W, strain=32O-W	Paenibacillus sp. 32O-W	Paenibacillus	Paenibacillaceae	Bacillales	Bacilli	Firmicutes	Bacteria	0	0	1	1	0	0	0	0	1
GCF_000758525.1	1536774	861	WP_063848095.1	Paenibacillus sp. FSL H7-0357, strain=FSL H7-0357	Paenibacillus sp. FSL H7-0357	Paenibacillus	Paenibacillaceae	Bacillales	Bacilli	Firmicutes	Bacteria	0	0	1	1	1	0	0	0	1
GCF_000758545.1	1536775	892	WP_052404391.1	Paenibacillus sp. FSL H7-0737, strain=FSL H7-0737	Paenibacillus sp. FSL H7-0737	Paenibacillus	Paenibacillaceae	Bacillales	Bacilli	Firmicutes	Bacteria	0	0	1	1	1	0	0	0	1
GCF_000758565.1	1536769	923	WP_042141552.1	Paenibacillus sp. FSL P4-0081, strain=FSL P4-0081	Paenibacillus sp. FSL P4-0081	Paenibacillus	Paenibacillaceae	Bacillales	Bacilli	Firmicutes	Bacteria	0	0	1	1	0	0	0	0	1
GCF_000758585.1	1536770	900	WP_052414702.1	Paenibacillus sp. FSL R5-0345, strain=FSL R5-0345	Paenibacillus sp. FSL R5-0345	Paenibacillus	Paenibacillaceae	Bacillales	Bacilli	Firmicutes	Bacteria	0	0	1	1	1	0	0	0	1
GCF_000758605.1	1536771	972	WP_052416674.1	Paenibacillus sp. FSL R5-0912, strain=FSL R5-0912	Paenibacillus sp. FSL R5-0912	Paenibacillus	Paenibacillaceae	Bacillales	Bacilli	Firmicutes	Bacteria	0	0	1	0	0	0	0	0	1
GCF_000758625.1	1536772	856	WP_047171520.1	Paenibacillus sp. FSL R7-0273, strain=FSL R7-0273	Paenibacillus sp. FSL R7-0273	Paenibacillus	Paenibacillaceae	Bacillales	Bacilli	Firmicutes	Bacteria	0	0	1	1	0	0	0	0	1
GCF_000758645.1	1536773	897	WP_052419175.1	Paenibacillus sp. FSL R7-0331, strain=FSL R7-0331	Paenibacillus sp. FSL R7-0331	Paenibacillus	Paenibacillaceae	Bacillales	Bacilli	Firmicutes	Bacteria	0	0	1	1	1	0	0	0	1
GCF_000949425.1	1566358	831	WP_052676101.1	Paenibacillus sp. IHBB 10380, strain=10380	Paenibacillus sp. IHBB 10380	Paenibacillus	Paenibacillaceae	Bacillales	Bacilli	Firmicutes	Bacteria	0	0	1	1	1	0	0	0	1
GCF_000023585.1	324057	863	WP_015843795.1	Paenibacillus sp. JDR-2, strain=JDR-2	Paenibacillus sp. JDR-2	Paenibacillus	Paenibacillaceae	Bacillales	Bacilli	Firmicutes	Bacteria	0	0	1	1	0	0	0	0	1
GCF_000024685.1	481743	904	WP_049788792.1	Paenibacillus sp. Y412MC10, strain=Y412MC10	Paenibacillus sp. Y412MC10	Paenibacillus	Paenibacillaceae	Bacillales	Bacilli	Firmicutes	Bacteria	0	0	1	1	1	0	0	0	1
GCF_000758685.1	169760	908	WP_052098698.1	Paenibacillus stellifer, strain=DSM 14472	Paenibacillus stellifer	Paenibacillus	Paenibacillaceae	Bacillales	Bacilli	Firmicutes	Bacteria	0	0	1	1	1	0	0	0	1
GCF_001644605.1	1178515	N/A	N/A	Paenibacillus swuensis, strain=DY6	Paenibacillus swuensis	Paenibacillus	Paenibacillaceae	Bacillales	Bacilli	Firmicutes	Bacteria	0	0	0	0	0	0	0	0	0
GCF_000235585.1	985665	891	WP_043922907.1	Paenibacillus terrae HPL-003, strain=HPL-003	Paenibacillus terrae	Paenibacillus	Paenibacillaceae	Bacillales	Bacilli	Firmicutes	Bacteria	0	0	1	1	1	0	0	0	1
GCF_001685395.1	1462996	856	WP_068700603.1	Paenibacillus yonginensis, strain=DCY84	Paenibacillus yonginensis	Paenibacillus	Paenibacillaceae	Bacillales	Bacilli	Firmicutes	Bacteria	0	0	1	1	1	0	0	0	1
GCF_000227705.2	717605	867	WP_015255269.1	Thermobacillus composti KWC4, strain=KWC4	Thermobacillus composti	Thermobacillus	Paenibacillaceae	Bacillales	Bacilli	Firmicutes	Bacteria	0	0	1	1	1	0	0	0	1
GCF_000818095.1	1508404	749	WP_052268685.1	Jeotgalibacillus malaysiensis, strain=malaysiensis	Jeotgalibacillus malaysiensis	Jeotgalibacillus	Planococcaceae	Bacillales	Bacilli	Firmicutes	Bacteria	0	0	1	0	1	0	0	0	1
GCF_001534765.1	1750719	712	WP_068457302.1	Kurthia sp. 11kri321, strain=11kri321	Kurthia sp. 11kri321	Kurthia	Planococcaceae	Bacillales	Bacilli	Firmicutes	Bacteria	0	0	1	0	0	0	0	0	1
GCF_001465835.2	1374	731	WP_058385578.1	Planococcus kocurii, strain=ATCC 43650	Planococcus kocurii	Planococcus	Planococcaceae	Bacillales	Bacilli	Firmicutes	Bacteria	0	0	1	0	0	0	0	0	1
GCF_001465795.2	200991	730	WP_058380947.1	Planococcus rifietoensis, strain=M8	Planococcus rifietoensis	Planococcus	Planococcaceae	Bacillales	Bacilli	Firmicutes	Bacteria	0	0	1	0	0	0	0	0	1
GCF_000785555.1	1526927	744	WP_038703668.1	Planococcus sp. PAMC 21323, strain=PAMC 21323	Planococcus sp. PAMC 21323	Planococcus	Planococcaceae	Bacillales	Bacilli	Firmicutes	Bacteria	0	0	1	0	1	0	0	0	1
GCF_001617605.1	241244	758	WP_066786250.1	Rummeliibacillus stabekisii, strain=PP9	Rummeliibacillus stabekisii	Rummeliibacillus	Planococcaceae	Bacillales	Bacilli	Firmicutes	Bacteria	0	0	1	0	0	0	0	0	1
GCF_000271325.1	1002809	N/A	N/A	Solibacillus silvestris StLB046, strain=StLB046	Solibacillus silvestris	Solibacillus	Planococcaceae	Bacillales	Bacilli	Firmicutes	Bacteria	0	0	0	0	0	0	0	0	1
GCF_001586195.1	76853	772	WP_008407616.1	Solibacillus silvestris, strain=DSM 12223	Solibacillus silvestris	Solibacillus	Planococcaceae	Bacillales	Bacilli	Firmicutes	Bacteria	0	0	1	0	0	0	0	0	1
GCF_001590685.1	1476	763	WP_067208312.1	Sporosarcina psychrophila, strain=DSM 6497	Sporosarcina psychrophila	Sporosarcina	Planococcaceae	Bacillales	Bacilli	Firmicutes	Bacteria	0	0	1	0	0	0	0	0	1
GCF_000093085.1	439292	769	WP_013173300.1	[Bacillus] selenitireducens MLS10, strain=MLS10	[Bacillus] selenitireducens		Sporolactobacillaceae	Bacillales	Bacilli	Firmicutes	Bacteria	0	0	1	1	0	0	0	0	1
GCF_000010585.1	458233	743	WP_012657143.1	Macrococcus caseolyticus JCSC5402, strain=JCSC5402	Macrococcus caseolyticus	Macrococcus	Staphylococcaceae	Bacillales	Bacilli	Firmicutes	Bacteria	0	0	1	0	0	0	0	0	1
GCF_001005905.1	407035	747	WP_046790133.1	Salinicoccus halodurans, strain=H3B36	Salinicoccus halodurans	Salinicoccus	Staphylococcaceae	Bacillales	Bacilli	Firmicutes	Bacteria	0	0	1	0	1	0	0	0	1
GCF_001442815.1	985762	743	WP_060551156.1	Staphylococcus agnetis, strain=908	Staphylococcus agnetis	Staphylococcus	Staphylococcaceae	Bacillales	Bacilli	Firmicutes	Bacteria	0	0	1	0	0	0	0	0	1
GCF_000236925.1	985002	733	WP_042355915.1	Staphylococcus argenteus, strain=MSHR1132	Staphylococcus argenteus	Staphylococcus	Staphylococcaceae	Bacillales	Bacilli	Firmicutes	Bacteria	0	0	1	0	1	0	0	0	1
GCF_001456215.1	1280	733	WP_000967504.1	Staphylococcus aureus	Staphylococcus aureus	Staphylococcus	Staphylococcaceae	Bacillales	Bacilli	Firmicutes	Bacteria	0	0	1	0	1	0	0	0	1
GCF_000969225.1	1280	733	WP_001557362.1	Staphylococcus aureus	Staphylococcus aureus	Staphylococcus	Staphylococcaceae	Bacillales	Bacilli	Firmicutes	Bacteria	0	0	1	0	1	0	0	0	1
GCF_900092595.1	1280	733	WP_001566051.1	Staphylococcus aureus	Staphylococcus aureus	Staphylococcus	Staphylococcaceae	Bacillales	Bacilli	Firmicutes	Bacteria	0	0	1	0	1	0	0	0	1
GCF_000025145.1	703339	733	WP_001557362.1	Staphylococcus aureus 04-02981, strain=04-02981	Staphylococcus aureus	Staphylococcus	Staphylococcaceae	Bacillales	Bacilli	Firmicutes	Bacteria	0	0	1	0	1	0	0	0	1
GCF_000296595.1	1229492	733	WP_001807826.1	Staphylococcus aureus 08BA02176, strain=08BA02176	Staphylococcus aureus	Staphylococcus	Staphylococcaceae	Bacillales	Bacilli	Firmicutes	Bacteria	0	0	1	0	1	0	0	0	1
GCF_000418345.1	1321369	733	WP_001807336.1	Staphylococcus aureus Bmb9393, strain=Bmb9393	Staphylococcus aureus	Staphylococcus	Staphylococcaceae	Bacillales	Bacilli	Firmicutes	Bacteria	0	0	1	0	1	0	0	0	1
GCF_000412775.1	1323661	733	WP_001622275.1	Staphylococcus aureus CA-347, strain=CA-347	Staphylococcus aureus	Staphylococcus	Staphylococcaceae	Bacillales	Bacilli	Firmicutes	Bacteria	0	0	1	0	1	0	0	0	1
GCF_000009005.1	273036	568	WP_042852896.1	Staphylococcus aureus RF122, strain=RF122	Staphylococcus aureus	Staphylococcus	Staphylococcaceae	Bacillales	Bacilli	Firmicutes	Bacteria	0	0	1	0	1	0	0	0	1
GCF_000239235.1	1123523	733	WP_024937009.1	Staphylococcus aureus subsp. aureus 11819-97, strain=11819-97	Staphylococcus aureus	Staphylococcus	Staphylococcaceae	Bacillales	Bacilli	Firmicutes	Bacteria	0	0	1	0	1	0	0	0	1
GCF_000160335.2	585143	733	WP_000967506.1	Staphylococcus aureus subsp. aureus 55/2053, strain=55/2053	Staphylococcus aureus	Staphylococcus	Staphylococcaceae	Bacillales	Bacilli	Firmicutes	Bacteria	0	0	1	0	1	0	0	0	1
GCF_000462955.1	1392476	733	WP_025174533.1	Staphylococcus aureus subsp. aureus 6850, strain=6850	Staphylococcus aureus	Staphylococcus	Staphylococcaceae	Bacillales	Bacilli	Firmicutes	Bacteria	0	0	1	0	1	0	0	0	1
GCF_000463055.1	1193576	733	WP_020978202.1	Staphylococcus aureus subsp. aureus CN1, strain=CN1	Staphylococcus aureus	Staphylococcus	Staphylococcaceae	Bacillales	Bacilli	Firmicutes	Bacteria	0	0	1	0	1	0	0	0	1
GCF_000012045.1	93062	733	WP_001566051.1	Staphylococcus aureus subsp. aureus COL, strain=COL	Staphylococcus aureus	Staphylococcus	Staphylococcaceae	Bacillales	Bacilli	Firmicutes	Bacteria	0	0	1	0	1	0	0	0	1
GCF_001027105.1	1241616	733	WP_001805151.1	Staphylococcus aureus subsp. aureus DSM 20231, strain=DSM 20231	Staphylococcus aureus	Staphylococcus	Staphylococcaceae	Bacillales	Bacilli	Firmicutes	Bacteria	0	0	1	0	1	0	0	0	1
GCF_000253135.1	889933	733	WP_001557362.1	Staphylococcus aureus subsp. aureus ECT-R 2	Staphylococcus aureus	Staphylococcus	Staphylococcaceae	Bacillales	Bacilli	Firmicutes	Bacteria	0	0	1	0	1	0	0	0	1
GCF_000210315.1	685039	733	WP_041204299.1	Staphylococcus aureus subsp. aureus ED133, strain=ED133	Staphylococcus aureus	Staphylococcus	Staphylococcaceae	Bacillales	Bacilli	Firmicutes	Bacteria	0	0	1	0	1	0	0	0	1
GCF_000024585.1	681288	733	WP_041203697.1	Staphylococcus aureus subsp. aureus ED98, strain=ED98	Staphylococcus aureus	Staphylococcus	Staphylococcaceae	Bacillales	Bacilli	Firmicutes	Bacteria	0	0	1	0	1	0	0	0	1
GCF_000284535.1	1074252	733	WP_001670363.1	Staphylococcus aureus subsp. aureus HO 5096 0412, strain=HO 5096 0412	Staphylococcus aureus	Staphylococcus	Staphylococcaceae	Bacillales	Bacilli	Firmicutes	Bacteria	0	0	1	0	1	0	0	0	1
GCF_000017125.1	359787	733	WP_001557362.1	Staphylococcus aureus subsp. aureus JH1, strain=JH1	Staphylococcus aureus	Staphylococcus	Staphylococcaceae	Bacillales	Bacilli	Firmicutes	Bacteria	0	0	1	0	1	0	0	0	1
GCF_000016805.1	359786	733	WP_001557362.1	Staphylococcus aureus subsp. aureus JH9, strain=JH9	Staphylococcus aureus	Staphylococcus	Staphylococcaceae	Bacillales	Bacilli	Firmicutes	Bacteria	0	0	1	0	1	0	0	0	1
GCF_000144955.1	869816	733	WP_044025908.1	Staphylococcus aureus subsp. aureus JKD6159, strain=JKD6159	Staphylococcus aureus	Staphylococcus	Staphylococcaceae	Bacillales	Bacilli	Firmicutes	Bacteria	0	0	1	0	1	0	0	0	1
GCF_000237265.1	985006	733	WP_041201403.1	Staphylococcus aureus subsp. aureus LGA251, strain=LGA251	Staphylococcus aureus	Staphylococcus	Staphylococcaceae	Bacillales	Bacilli	Firmicutes	Bacteria	0	0	1	0	1	0	0	0	1
GCF_000237125.1	1118959	733	WP_000967504.1	Staphylococcus aureus subsp. aureus M013, strain=M013	Staphylococcus aureus	Staphylococcus	Staphylococcaceae	Bacillales	Bacilli	Firmicutes	Bacteria	0	0	1	0	1	0	0	0	1
GCF_000011505.1	282458	733	WP_000967506.1	Staphylococcus aureus subsp. aureus MRSA252	Staphylococcus aureus	Staphylococcus	Staphylococcaceae	Bacillales	Bacilli	Firmicutes	Bacteria	0	0	1	0	1	0	0	0	1
GCF_000011525.1	282459	733	WP_001566670.1	Staphylococcus aureus subsp. aureus MSSA476	Staphylococcus aureus	Staphylococcus	Staphylococcaceae	Bacillales	Bacilli	Firmicutes	Bacteria	0	0	1	0	1	0	0	0	1
GCF_000010445.1	418127	733	WP_001557362.1	Staphylococcus aureus subsp. aureus Mu3, strain=Mu3	Staphylococcus aureus	Staphylococcus	Staphylococcaceae	Bacillales	Bacilli	Firmicutes	Bacteria	0	0	1	0	1	0	0	0	1
GCF_000009665.1	158878	733	WP_001557362.1	Staphylococcus aureus subsp. aureus Mu50, strain=Mu50	Staphylococcus aureus	Staphylococcus	Staphylococcaceae	Bacillales	Bacilli	Firmicutes	Bacteria	0	0	1	0	1	0	0	0	1
GCF_000011265.1	196620	733	WP_001566670.1	Staphylococcus aureus subsp. aureus MW2, strain=MW2	Staphylococcus aureus	Staphylococcus	Staphylococcaceae	Bacillales	Bacilli	Firmicutes	Bacteria	0	0	1	0	1	0	0	0	1
GCF_000009645.1	158879	733	WP_001557362.1	Staphylococcus aureus subsp. aureus N315, strain=N315	Staphylococcus aureus	Staphylococcus	Staphylococcaceae	Bacillales	Bacilli	Firmicutes	Bacteria	0	0	1	0	1	0	0	0	1
GCF_000013425.1	93061	715	YP_500201.1	Staphylococcus aureus subsp. aureus NCTC 8325, strain=NCTC 8325	Staphylococcus aureus	Staphylococcus	Staphylococcaceae	Bacillales	Bacilli	Firmicutes	Bacteria	0	0	1	0	1	0	0	0	1
GCF_000737615.1	1368166	733	WP_000967504.1	Staphylococcus aureus subsp. aureus SA268, strain=SA268	Staphylococcus aureus	Staphylococcus	Staphylococcaceae	Bacillales	Bacilli	Firmicutes	Bacteria	0	0	1	0	1	0	0	0	1
GCF_000470865.1	1194085	733	WP_000967504.1	Staphylococcus aureus subsp. aureus SA40, strain=SA40	Staphylococcus aureus	Staphylococcus	Staphylococcaceae	Bacillales	Bacilli	Firmicutes	Bacteria	0	0	1	0	1	0	0	0	1
GCF_000470845.1	1201010	733	WP_000967504.1	Staphylococcus aureus subsp. aureus SA957	Staphylococcus aureus	Staphylococcus	Staphylococcaceae	Bacillales	Bacilli	Firmicutes	Bacteria	0	0	1	0	1	0	0	0	1
GCF_000382985.1	1074919	733	WP_041174217.1	Staphylococcus aureus subsp. aureus ST228, strain=ST228	Staphylococcus aureus	Staphylococcus	Staphylococcaceae	Bacillales	Bacilli	Firmicutes	Bacteria	0	0	1	0	1	0	0	0	1
GCF_000967365.1	1074919	733	WP_041174217.1	Staphylococcus aureus subsp. aureus ST228, strain=ST228	Staphylococcus aureus	Staphylococcus	Staphylococcaceae	Bacillales	Bacilli	Firmicutes	Bacteria	0	0	1	0	1	0	0	0	1
GCF_000967385.1	1074919	733	WP_041174217.1	Staphylococcus aureus subsp. aureus ST228, strain=ST228	Staphylococcus aureus	Staphylococcus	Staphylococcaceae	Bacillales	Bacilli	Firmicutes	Bacteria	0	0	1	0	1	0	0	0	1
GCF_000967405.1	1074919	733	WP_041174217.1	Staphylococcus aureus subsp. aureus ST228, strain=ST228	Staphylococcus aureus	Staphylococcus	Staphylococcaceae	Bacillales	Bacilli	Firmicutes	Bacteria	0	0	1	0	1	0	0	0	1
GCF_000382965.1	1074919	733	WP_041174217.1	Staphylococcus aureus subsp. aureus ST228, strain=ST228	Staphylococcus aureus	Staphylococcus	Staphylococcaceae	Bacillales	Bacilli	Firmicutes	Bacteria	0	0	1	0	1	0	0	0	1
GCF_000967345.1	1074919	733	WP_041174217.1	Staphylococcus aureus subsp. aureus ST228, strain=ST228	Staphylococcus aureus	Staphylococcus	Staphylococcaceae	Bacillales	Bacilli	Firmicutes	Bacteria	0	0	1	0	1	0	0	0	1
GCF_000967325.1	1074919	733	WP_041174217.1	Staphylococcus aureus subsp. aureus ST228, strain=ST228	Staphylococcus aureus	Staphylococcus	Staphylococcaceae	Bacillales	Bacilli	Firmicutes	Bacteria	0	0	1	0	1	0	0	0	1
GCF_000383005.1	1074919	733	WP_041174217.1	Staphylococcus aureus subsp. aureus ST228, strain=ST228	Staphylococcus aureus	Staphylococcus	Staphylococcaceae	Bacillales	Bacilli	Firmicutes	Bacteria	0	0	1	0	1	0	0	0	1
GCF_000009585.1	523796	733	WP_001807826.1	Staphylococcus aureus subsp. aureus ST398, strain=type strain:ST398	Staphylococcus aureus	Staphylococcus	Staphylococcaceae	Bacillales	Bacilli	Firmicutes	Bacteria	0	0	1	0	1	0	0	0	1
GCF_000828035.1	1343064	733	WP_001837660.1	Staphylococcus aureus subsp. aureus ST772-MRSA-V, strain=DAR4145	Staphylococcus aureus	Staphylococcus	Staphylococcaceae	Bacillales	Bacilli	Firmicutes	Bacteria	0	0	1	0	1	0	0	0	1
GCF_000145595.1	546342	733	WP_001566051.1	Staphylococcus aureus subsp. aureus str. JKD6008, strain=JKD6008	Staphylococcus aureus	Staphylococcus	Staphylococcaceae	Bacillales	Bacilli	Firmicutes	Bacteria	0	0	1	0	1	0	0	0	1
GCF_000010465.1	426430	733	WP_001566051.1	Staphylococcus aureus subsp. aureus str. Newman, strain=Newman	Staphylococcus aureus	Staphylococcus	Staphylococcaceae	Bacillales	Bacilli	Firmicutes	Bacteria	0	0	1	0	1	0	0	0	1
GCF_000204665.1	1006543	733	WP_001566051.1	Staphylococcus aureus subsp. aureus T0131, strain=T0131	Staphylococcus aureus	Staphylococcus	Staphylococcaceae	Bacillales	Bacilli	Firmicutes	Bacteria	0	0	1	0	1	0	0	0	1
GCF_000452385.2	1381115	733	WP_025174533.1	Staphylococcus aureus subsp. aureus Tager 104, strain=Tager 104	Staphylococcus aureus	Staphylococcus	Staphylococcaceae	Bacillales	Bacilli	Firmicutes	Bacteria	0	0	1	0	1	0	0	0	1
GCF_000159535.2	548473	733	WP_000967506.1	Staphylococcus aureus subsp. aureus TCH60, strain=MRSA_TCH60	Staphylococcus aureus	Staphylococcus	Staphylococcaceae	Bacillales	Bacilli	Firmicutes	Bacteria	0	0	1	0	1	0	0	0	1
GCF_000027045.1	663951	733	WP_001807336.1	Staphylococcus aureus subsp. aureus TW20, strain=TW20	Staphylococcus aureus	Staphylococcus	Staphylococcaceae	Bacillales	Bacilli	Firmicutes	Bacteria	0	0	1	0	1	0	0	0	1
GCF_000013465.1	451515	733	WP_001548978.1	Staphylococcus aureus subsp. aureus USA300_FPR3757, strain=FPR3757	Staphylococcus aureus	Staphylococcus	Staphylococcaceae	Bacillales	Bacilli	Firmicutes	Bacteria	0	0	1	0	1	0	0	0	1
GCF_000017085.1	451516	733	WP_001548978.1	Staphylococcus aureus subsp. aureus USA300_TCH1516, strain=USA300_TCH1516	Staphylococcus aureus	Staphylococcus	Staphylococcaceae	Bacillales	Bacilli	Firmicutes	Bacteria	0	0	1	0	1	0	0	0	1
GCF_000245495.1	1028799	733	WP_001805151.1	Staphylococcus aureus subsp. aureus VC40, strain=VC40	Staphylococcus aureus	Staphylococcus	Staphylococcaceae	Bacillales	Bacilli	Firmicutes	Bacteria	0	0	1	0	1	0	0	0	1
GCF_000485885.1	1406863	733	WP_044119667.1	Staphylococcus aureus subsp. aureus Z172, strain=Z172	Staphylococcus aureus	Staphylococcus	Staphylococcaceae	Bacillales	Bacilli	Firmicutes	Bacteria	0	0	1	0	1	0	0	0	1
GCF_000756205.1	46170	733	WP_000967506.1	Staphylococcus aureus subsp. aureus, strain=ATCC 25923	Staphylococcus aureus	Staphylococcus	Staphylococcaceae	Bacillales	Bacilli	Firmicutes	Bacteria	0	0	1	0	1	0	0	0	1
GCF_001515685.1	46170	733	WP_001807336.1	Staphylococcus aureus subsp. aureus, strain=Be62	Staphylococcus aureus	Staphylococcus	Staphylococcaceae	Bacillales	Bacilli	Firmicutes	Bacteria	0	0	1	0	1	0	0	0	1
GCF_000772025.1	46170	733	WP_000967506.1	Staphylococcus aureus subsp. aureus, strain=FORC_001	Staphylococcus aureus	Staphylococcus	Staphylococcaceae	Bacillales	Bacilli	Firmicutes	Bacteria	0	0	1	0	1	0	0	0	1
GCF_001296985.1	46170	733	WP_024937009.1	Staphylococcus aureus subsp. aureus, strain=GR2	Staphylococcus aureus	Staphylococcus	Staphylococcaceae	Bacillales	Bacilli	Firmicutes	Bacteria	0	0	1	0	1	0	0	0	1
GCF_001515665.1	46170	733	WP_001807336.1	Staphylococcus aureus subsp. aureus, strain=Gv51	Staphylococcus aureus	Staphylococcus	Staphylococcaceae	Bacillales	Bacilli	Firmicutes	Bacteria	0	0	1	0	1	0	0	0	1
GCF_000769575.1	46170	733	WP_001807336.1	Staphylococcus aureus subsp. aureus, strain=Gv69	Staphylococcus aureus	Staphylococcus	Staphylococcaceae	Bacillales	Bacilli	Firmicutes	Bacteria	0	0	1	0	1	0	0	0	1
GCF_001515705.1	46170	733	WP_001807336.1	Staphylococcus aureus subsp. aureus, strain=Gv88	Staphylococcus aureus	Staphylococcus	Staphylococcaceae	Bacillales	Bacilli	Firmicutes	Bacteria	0	0	1	0	1	0	0	0	1
GCF_000695215.1	46170	733	WP_001670363.1	Staphylococcus aureus subsp. aureus, strain=H-EMRSA-15	Staphylococcus aureus	Staphylococcus	Staphylococcaceae	Bacillales	Bacilli	Firmicutes	Bacteria	0	0	1	0	1	0	0	0	1
GCF_001515765.1	46170	733	WP_001807336.1	Staphylococcus aureus subsp. aureus, strain=HC1335	Staphylococcus aureus	Staphylococcus	Staphylococcaceae	Bacillales	Bacilli	Firmicutes	Bacteria	0	0	1	0	1	0	0	0	1
GCF_001515745.1	46170	733	WP_001807336.1	Staphylococcus aureus subsp. aureus, strain=HC1340	Staphylococcus aureus	Staphylococcus	Staphylococcaceae	Bacillales	Bacilli	Firmicutes	Bacteria	0	0	1	0	1	0	0	0	1
GCF_001307235.1	46170	733	WP_025174621.1	Staphylococcus aureus subsp. aureus, strain=JS395	Staphylococcus aureus	Staphylococcus	Staphylococcaceae	Bacillales	Bacilli	Firmicutes	Bacteria	0	0	1	0	1	0	0	0	1
GCF_001549655.1	46170	733	WP_020978202.1	Staphylococcus aureus subsp. aureus, strain=TMUS2126	Staphylococcus aureus	Staphylococcus	Staphylococcaceae	Bacillales	Bacilli	Firmicutes	Bacteria	0	0	1	0	1	0	0	0	1
GCF_001549675.1	46170	733	WP_020978202.1	Staphylococcus aureus subsp. aureus, strain=TMUS2134	Staphylococcus aureus	Staphylococcus	Staphylococcaceae	Bacillales	Bacilli	Firmicutes	Bacteria	0	0	1	0	1	0	0	0	1
GCF_001183705.1	46170	733	WP_001548978.1	Staphylococcus aureus subsp. aureus, strain=USA300_2014.C01	Staphylococcus aureus	Staphylococcus	Staphylococcaceae	Bacillales	Bacilli	Firmicutes	Bacteria	0	0	1	0	1	0	0	0	1
GCF_001183725.1	46170	733	WP_001548978.1	Staphylococcus aureus subsp. aureus, strain=USA300_2014.C02	Staphylococcus aureus	Staphylococcus	Staphylococcaceae	Bacillales	Bacilli	Firmicutes	Bacteria	0	0	1	0	1	0	0	0	1
GCF_000568455.1	1458279	733	WP_001548978.1	Staphylococcus aureus USA300-ISMMS1, strain=USA300-ISMMS1	Staphylococcus aureus	Staphylococcus	Staphylococcaceae	Bacillales	Bacilli	Firmicutes	Bacteria	0	0	1	0	1	0	0	0	1
GCF_001656045.1	1280	733	WP_001641560.1	Staphylococcus aureus, strain=08-02119	Staphylococcus aureus	Staphylococcus	Staphylococcaceae	Bacillales	Bacilli	Firmicutes	Bacteria	0	0	1	0	1	0	0	0	1
GCF_001656075.1	1280	733	WP_049307743.1	Staphylococcus aureus, strain=08-02300	Staphylococcus aureus	Staphylococcus	Staphylococcaceae	Bacillales	Bacilli	Firmicutes	Bacteria	0	0	1	0	1	0	0	0	1
GCF_000746505.1	1280	733	WP_001566051.1	Staphylococcus aureus, strain=2395 USA500	Staphylococcus aureus	Staphylococcus	Staphylococcaceae	Bacillales	Bacilli	Firmicutes	Bacteria	0	0	1	0	1	0	0	0	1
GCF_000597965.1	1280	733	WP_001557362.1	Staphylococcus aureus, strain=502A	Staphylococcus aureus	Staphylococcus	Staphylococcaceae	Bacillales	Bacilli	Firmicutes	Bacteria	0	0	1	0	1	0	0	0	1
GCF_000815085.1	1280	733	WP_001548978.1	Staphylococcus aureus, strain=ATCC BAA1680	Staphylococcus aureus	Staphylococcus	Staphylococcaceae	Bacillales	Bacilli	Firmicutes	Bacteria	0	0	1	0	1	0	0	0	1
GCF_000815245.1	1280	733	WP_001548978.1	Staphylococcus aureus, strain=ATCC BAA1680	Staphylococcus aureus	Staphylococcus	Staphylococcaceae	Bacillales	Bacilli	Firmicutes	Bacteria	0	0	1	0	1	0	0	0	1
GCF_000815205.1	1280	733	WP_001548978.1	Staphylococcus aureus, strain=ATCC BAA1680	Staphylococcus aureus	Staphylococcus	Staphylococcaceae	Bacillales	Bacilli	Firmicutes	Bacteria	0	0	1	0	1	0	0	0	1
GCF_000815165.1	1280	733	WP_001548978.1	Staphylococcus aureus, strain=ATCC BAA1680	Staphylococcus aureus	Staphylococcus	Staphylococcaceae	Bacillales	Bacilli	Firmicutes	Bacteria	0	0	1	0	1	0	0	0	1
GCF_000815125.1	1280	733	WP_001548978.1	Staphylococcus aureus, strain=ATCC BAA1680	Staphylococcus aureus	Staphylococcus	Staphylococcaceae	Bacillales	Bacilli	Firmicutes	Bacteria	0	0	1	0	1	0	0	0	1
GCF_000815045.1	1280	733	WP_001548978.1	Staphylococcus aureus, strain=ATCC BAA1680	Staphylococcus aureus	Staphylococcus	Staphylococcaceae	Bacillales	Bacilli	Firmicutes	Bacteria	0	0	1	0	1	0	0	0	1
GCF_900096745.1	1280	733	WP_025175028.1	Staphylococcus aureus, strain=AUS0325	Staphylococcus aureus	Staphylococcus	Staphylococcaceae	Bacillales	Bacilli	Firmicutes	Bacteria	0	0	1	0	1	0	0	0	1
GCF_900004855.1	1280	733	WP_061745609.1	Staphylococcus aureus, strain=BB155	Staphylococcus aureus	Staphylococcus	Staphylococcaceae	Bacillales	Bacilli	Firmicutes	Bacteria	0	0	1	0	1	0	0	0	1
GCF_001045795.2	1280	733	WP_001548978.1	Staphylococcus aureus, strain=CA12	Staphylococcus aureus	Staphylococcus	Staphylococcaceae	Bacillales	Bacilli	Firmicutes	Bacteria	0	0	1	0	1	0	0	0	1
GCF_001021895.1	1280	733	WP_001566051.1	Staphylococcus aureus, strain=CA15	Staphylococcus aureus	Staphylococcus	Staphylococcaceae	Bacillales	Bacilli	Firmicutes	Bacteria	0	0	1	0	1	0	0	0	1
GCF_001548295.1	1280	733	WP_001815444.1	Staphylococcus aureus, strain=FDA209P	Staphylococcus aureus	Staphylococcus	Staphylococcaceae	Bacillales	Bacilli	Firmicutes	Bacteria	0	0	1	0	1	0	0	0	1
GCF_001558795.1	1280	733	WP_001557362.1	Staphylococcus aureus, strain=FDAARGOS_159	Staphylococcus aureus	Staphylococcus	Staphylococcaceae	Bacillales	Bacilli	Firmicutes	Bacteria	0	0	1	0	1	0	0	0	1
GCF_001580495.1	1280	733	WP_020978202.1	Staphylococcus aureus, strain=FORC_012	Staphylococcus aureus	Staphylococcus	Staphylococcaceae	Bacillales	Bacilli	Firmicutes	Bacteria	0	0	1	0	1	0	0	0	1
GCF_001725965.1	1280	733	WP_001557362.1	Staphylococcus aureus, strain=FORC_027	Staphylococcus aureus	Staphylococcus	Staphylococcaceae	Bacillales	Bacilli	Firmicutes	Bacteria	0	0	1	0	1	0	0	0	1
GCF_001278745.1	1280	733	WP_054575650.1	Staphylococcus aureus, strain=HOU1444-VR	Staphylococcus aureus	Staphylococcus	Staphylococcaceae	Bacillales	Bacilli	Firmicutes	Bacteria	0	0	1	0	1	0	0	0	1
GCF_001045995.2	1280	733	WP_001566051.1	Staphylococcus aureus, strain=HUV05	Staphylococcus aureus	Staphylococcus	Staphylococcaceae	Bacillales	Bacilli	Firmicutes	Bacteria	0	0	1	0	1	0	0	0	1
GCF_000953255.1	1280	733	WP_000967506.1	Staphylococcus aureus, strain=ILRI_Eymole1/1	Staphylococcus aureus	Staphylococcus	Staphylococcaceae	Bacillales	Bacilli	Firmicutes	Bacteria	0	0	1	0	1	0	0	0	1
GCF_001021875.1	1280	733	WP_001548978.1	Staphylococcus aureus, strain=M121	Staphylococcus aureus	Staphylococcus	Staphylococcaceae	Bacillales	Bacilli	Firmicutes	Bacteria	0	0	1	0	1	0	0	0	1
GCF_001594205.1	1280	733	WP_001622275.1	Staphylococcus aureus, strain=MCRF184	Staphylococcus aureus	Staphylococcus	Staphylococcaceae	Bacillales	Bacilli	Firmicutes	Bacteria	0	0	1	0	1	0	0	0	1
GCF_001548415.1	1280	733	WP_001557362.1	Staphylococcus aureus, strain=MI	Staphylococcus aureus	Staphylococcus	Staphylococcaceae	Bacillales	Bacilli	Firmicutes	Bacteria	0	0	1	0	1	0	0	0	1
GCF_001640905.1	1280	N/A	N/A	Staphylococcus aureus, strain=NCCP14558	Staphylococcus aureus	Staphylococcus	Staphylococcaceae	Bacillales	Bacilli	Firmicutes	Bacteria	0	0	0	0	0	0	0	0	1
GCF_001640925.1	1280	N/A	N/A	Staphylococcus aureus, strain=NCCP14562	Staphylococcus aureus	Staphylococcus	Staphylococcaceae	Bacillales	Bacilli	Firmicutes	Bacteria	0	0	0	0	0	0	0	0	1
GCF_001457495.1	1280	733	WP_024937009.1	Staphylococcus aureus, strain=NCTC13435; NCTC13435	Staphylococcus aureus	Staphylococcus	Staphylococcaceae	Bacillales	Bacilli	Firmicutes	Bacteria	0	0	1	0	1	0	0	0	1
GCF_000626615.1	1280	733	WP_001566051.1	Staphylococcus aureus, strain=NRS100	Staphylococcus aureus	Staphylococcus	Staphylococcaceae	Bacillales	Bacilli	Firmicutes	Bacteria	0	0	1	0	1	0	0	0	1
GCF_900017775.1	1280	733	WP_001557362.1	Staphylococcus aureus, strain=NZAK3	Staphylococcus aureus	Staphylococcus	Staphylococcaceae	Bacillales	Bacilli	Firmicutes	Bacteria	0	0	1	0	1	0	0	0	1
GCF_001465635.1	1280	733	WP_001807826.1	Staphylococcus aureus, strain=RIVM1295	Staphylococcus aureus	Staphylococcus	Staphylococcaceae	Bacillales	Bacilli	Firmicutes	Bacteria	0	0	1	0	1	0	0	0	1
GCF_001465675.1	1280	733	WP_001807826.1	Staphylococcus aureus, strain=RIVM1607	Staphylococcus aureus	Staphylococcus	Staphylococcaceae	Bacillales	Bacilli	Firmicutes	Bacteria	0	0	1	0	1	0	0	0	1
GCF_001465755.1	1280	733	WP_001807826.1	Staphylococcus aureus, strain=RIVM3897	Staphylococcus aureus	Staphylococcus	Staphylococcaceae	Bacillales	Bacilli	Firmicutes	Bacteria	0	0	1	0	1	0	0	0	1
GCF_001618305.1	1280	733	WP_001557362.1	Staphylococcus aureus, strain=RIVM6519	Staphylococcus aureus	Staphylococcus	Staphylococcaceae	Bacillales	Bacilli	Firmicutes	Bacteria	0	0	1	0	1	0	0	0	1
GCF_001027045.1	1280	733	WP_025174327.1	Staphylococcus aureus, strain=RKI4	Staphylococcus aureus	Staphylococcus	Staphylococcaceae	Bacillales	Bacilli	Firmicutes	Bacteria	0	0	1	0	1	0	0	0	1
GCF_001281145.1	1280	733	WP_053819412.1	Staphylococcus aureus, strain=SA564	Staphylococcus aureus	Staphylococcus	Staphylococcaceae	Bacillales	Bacilli	Firmicutes	Bacteria	0	0	1	0	1	0	0	0	1
GCF_001611405.1	1280	733	WP_001641560.1	Staphylococcus aureus, strain=ST20130938	Staphylococcus aureus	Staphylococcus	Staphylococcaceae	Bacillales	Bacilli	Firmicutes	Bacteria	0	0	1	0	1	0	0	0	1
GCF_001611425.1	1280	733	WP_001641560.1	Staphylococcus aureus, strain=ST20130939	Staphylococcus aureus	Staphylococcus	Staphylococcaceae	Bacillales	Bacilli	Firmicutes	Bacteria	0	0	1	0	1	0	0	0	1
GCF_001611325.1	1280	733	WP_001641560.1	Staphylococcus aureus, strain=ST20130940	Staphylococcus aureus	Staphylococcus	Staphylococcaceae	Bacillales	Bacilli	Firmicutes	Bacteria	0	0	1	0	1	0	0	0	1
GCF_001611345.1	1280	733	WP_001641560.1	Staphylococcus aureus, strain=ST20130941	Staphylococcus aureus	Staphylococcus	Staphylococcaceae	Bacillales	Bacilli	Firmicutes	Bacteria	0	0	1	0	1	0	0	0	1
GCF_001611365.1	1280	733	WP_001804765.1	Staphylococcus aureus, strain=ST20130942	Staphylococcus aureus	Staphylococcus	Staphylococcaceae	Bacillales	Bacilli	Firmicutes	Bacteria	0	0	1	0	1	0	0	0	1
GCF_001611385.1	1280	733	WP_001804765.1	Staphylococcus aureus, strain=ST20130943	Staphylococcus aureus	Staphylococcus	Staphylococcaceae	Bacillales	Bacilli	Firmicutes	Bacteria	0	0	1	0	1	0	0	0	1
GCF_000695875.1	1280	733	WP_001548978.1	Staphylococcus aureus, strain=UA-S391_USA300	Staphylococcus aureus	Staphylococcus	Staphylococcaceae	Bacillales	Bacilli	Firmicutes	Bacteria	0	0	1	0	1	0	0	0	1
GCF_001580515.1	1280	733	WP_001548978.1	Staphylococcus aureus, strain=UTSW MRSA 55	Staphylococcus aureus	Staphylococcus	Staphylococcaceae	Bacillales	Bacilli	Firmicutes	Bacteria	0	0	1	0	1	0	0	0	1
GCF_001046095.2	1280	N/A	N/A	Staphylococcus aureus, strain=V2200	Staphylococcus aureus	Staphylococcus	Staphylococcaceae	Bacillales	Bacilli	Firmicutes	Bacteria	0	0	0	0	0	0	0	0	1
GCF_001641025.1	1280	733	WP_001807336.1	Staphylococcus aureus, strain=V521	Staphylococcus aureus	Staphylococcus	Staphylococcaceae	Bacillales	Bacilli	Firmicutes	Bacteria	0	0	1	0	1	0	0	0	1
GCF_001641045.1	1280	733	WP_001807336.1	Staphylococcus aureus, strain=V605	Staphylococcus aureus	Staphylococcus	Staphylococcaceae	Bacillales	Bacilli	Firmicutes	Bacteria	0	0	1	0	1	0	0	0	1
GCF_001444345.1	1280	733	WP_058008087.1	Staphylococcus aureus, strain=XQ	Staphylococcus aureus	Staphylococcus	Staphylococcaceae	Bacillales	Bacilli	Firmicutes	Bacteria	0	0	1	0	1	0	0	0	1
GCF_001640885.1	1280	733	WP_001557362.1	Staphylococcus aureus, strain=ZJ5499	Staphylococcus aureus	Staphylococcus	Staphylococcaceae	Bacillales	Bacilli	Firmicutes	Bacteria	0	0	1	0	1	0	0	0	1
GCF_001028645.1	72758	738	WP_047796342.1	Staphylococcus capitis subsp. capitis	Staphylococcus capitis	Staphylococcus	Staphylococcaceae	Bacillales	Bacilli	Firmicutes	Bacteria	0	0	1	0	1	0	0	0	1
GCF_000009405.1	396513	627	WP_015900457.1	Staphylococcus carnosus subsp. carnosus TM300, strain=TM300	Staphylococcus carnosus	Staphylococcus	Staphylococcaceae	Bacillales	Bacilli	Firmicutes	Bacteria	0	0	1	0	0	0	0	0	1
GCF_001701005.1	1281	N/A	N/A	Staphylococcus carnosus, strain=LTH 3730; SK 13; JCM 6069	Staphylococcus carnosus	Staphylococcus	Staphylococcaceae	Bacillales	Bacilli	Firmicutes	Bacteria	0	0	0	0	0	0	0	0	1
GCF_001618885.1	70255	745	WP_047131804.1	Staphylococcus condimenti, strain=DSM 11674	Staphylococcus condimenti	Staphylococcus	Staphylococcaceae	Bacillales	Bacilli	Firmicutes	Bacteria	0	0	1	0	0	0	0	0	1
GCF_900086615.1	1282	738	WP_002470090.1	Staphylococcus epidermidis	Staphylococcus epidermidis	Staphylococcus	Staphylococcaceae	Bacillales	Bacilli	Firmicutes	Bacteria	0	0	1	0	1	0	0	0	1
GCF_000007645.1	176280	738	NP_764829.1	Staphylococcus epidermidis ATCC 12228, strain=ATCC 12228	Staphylococcus epidermidis	Staphylococcus	Staphylococcaceae	Bacillales	Bacilli	Firmicutes	Bacteria	0	0	1	0	1	0	0	0	1
GCF_000751035.1	1449752	738	WP_002440101.1	Staphylococcus epidermidis PM221, strain=PM221	Staphylococcus epidermidis	Staphylococcus	Staphylococcaceae	Bacillales	Bacilli	Firmicutes	Bacteria	0	0	1	0	1	0	0	0	1
GCF_000011925.1	176279	738	WP_001831012.1	Staphylococcus epidermidis RP62A, strain=RP62A	Staphylococcus epidermidis	Staphylococcus	Staphylococcaceae	Bacillales	Bacilli	Firmicutes	Bacteria	0	0	1	0	1	0	0	0	1
GCF_000759555.1	1282	738	WP_002470090.1	Staphylococcus epidermidis, strain=SEI	Staphylococcus epidermidis	Staphylococcus	Staphylococcaceae	Bacillales	Bacilli	Firmicutes	Bacteria	0	0	1	0	1	0	0	0	1
GCF_001682235.1	246432	683	WP_065339157.1	Staphylococcus equorum, strain=C2014	Staphylococcus equorum	Staphylococcus	Staphylococcaceae	Bacillales	Bacilli	Firmicutes	Bacteria	0	0	1	0	1	0	0	0	1
GCF_001683315.1	246432	683	WP_065367560.1	Staphylococcus equorum, strain=KM1031	Staphylococcus equorum	Staphylococcus	Staphylococcaceae	Bacillales	Bacilli	Firmicutes	Bacteria	0	0	1	0	1	0	0	0	1
GCF_001432245.1	246432	683	WP_056936207.1	Staphylococcus equorum, strain=KS1039	Staphylococcus equorum	Staphylococcus	Staphylococcaceae	Bacillales	Bacilli	Firmicutes	Bacteria	0	0	1	0	1	0	0	0	1
GCF_000009865.1	279808	726	WP_011275625.1	Staphylococcus haemolyticus JCSC1435	Staphylococcus haemolyticus	Staphylococcus	Staphylococcaceae	Bacillales	Bacilli	Firmicutes	Bacteria	0	0	1	0	1	0	0	0	1
GCF_001611955.1	1283	726	WP_033080147.1	Staphylococcus haemolyticus, strain=S167	Staphylococcus haemolyticus	Staphylococcus	Staphylococcaceae	Bacillales	Bacilli	Firmicutes	Bacteria	0	0	1	0	1	0	0	0	1
GCF_000816085.1	1284	685	WP_052257831.1	Staphylococcus hyicus, strain=ATCC 11249	Staphylococcus hyicus	Staphylococcus	Staphylococcaceae	Bacillales	Bacilli	Firmicutes	Bacteria	0	0	1	0	0	0	1	0	1
GCF_000025085.1	698737	733	WP_012990829.1	Staphylococcus lugdunensis HKU09-01, strain=HKU09-01	Staphylococcus lugdunensis	Staphylococcus	Staphylococcaceae	Bacillales	Bacilli	Firmicutes	Bacteria	0	0	1	0	1	0	0	0	1
GCF_000270465.1	1034809	733	WP_002478105.1	Staphylococcus lugdunensis N920143, strain=N920143	Staphylococcus lugdunensis	Staphylococcus	Staphylococcaceae	Bacillales	Bacilli	Firmicutes	Bacteria	0	0	1	0	0	0	0	0	1
GCF_001558775.1	28035	733	WP_002492921.1	Staphylococcus lugdunensis, strain=FDAARGOS_141	Staphylococcus lugdunensis	Staphylococcus	Staphylococcaceae	Bacillales	Bacilli	Firmicutes	Bacteria	0	0	1	0	1	0	0	0	1
GCF_001558815.1	28035	733	WP_062077686.1	Staphylococcus lugdunensis, strain=FDAARGOS_143	Staphylococcus lugdunensis	Staphylococcus	Staphylococcaceae	Bacillales	Bacilli	Firmicutes	Bacteria	0	0	1	0	1	0	0	0	1
GCF_000494875.1	1276282	728	WP_023372723.1	Staphylococcus pasteuri SP1, strain=SP1	Staphylococcus pasteuri	Staphylococcus	Staphylococcaceae	Bacillales	Bacilli	Firmicutes	Bacteria	0	0	1	0	1	0	0	0	1
GCF_000189495.1	984892	742	WP_041613224.1	Staphylococcus pseudintermedius ED99, strain=ED99	Staphylococcus pseudintermedius	Staphylococcus	Staphylococcaceae	Bacillales	Bacilli	Firmicutes	Bacteria	0	0	1	0	0	0	0	0	1
GCF_000185885.1	937773	742	WP_015729256.1	Staphylococcus pseudintermedius HKU10-03, strain=HKU10-03	Staphylococcus pseudintermedius	Staphylococcus	Staphylococcaceae	Bacillales	Bacilli	Firmicutes	Bacteria	0	0	1	0	0	0	0	0	1
GCF_001685665.2	283734	742	WP_065520484.1	Staphylococcus pseudintermedius, strain=063228	Staphylococcus pseudintermedius	Staphylococcus	Staphylococcaceae	Bacillales	Bacilli	Firmicutes	Bacteria	0	0	1	0	0	0	0	0	1
GCF_001682435.2	283734	N/A	N/A	Staphylococcus pseudintermedius, strain=081661	Staphylococcus pseudintermedius	Staphylococcus	Staphylococcaceae	Bacillales	Bacilli	Firmicutes	Bacteria	0	0	0	0	0	0	0	0	1
GCF_001682335.1	283734	N/A	N/A	Staphylococcus pseudintermedius, strain=NA45	Staphylococcus pseudintermedius	Staphylococcus	Staphylococcaceae	Bacillales	Bacilli	Firmicutes	Bacteria	0	0	0	0	0	0	0	0	1
GCF_000010125.1	342451	693	WP_011302988.1	Staphylococcus saprophyticus subsp. saprophyticus ATCC 15305, strain=ATCC 15305	Staphylococcus saprophyticus	Staphylococcus	Staphylococcaceae	Bacillales	Bacilli	Firmicutes	Bacteria	0	0	1	0	1	0	0	0	1
GCF_001558375.1	29385	693	WP_047503935.1	Staphylococcus saprophyticus, strain=FDAARGOS_137	Staphylococcus saprophyticus	Staphylococcus	Staphylococcaceae	Bacillales	Bacilli	Firmicutes	Bacteria	0	0	1	0	1	0	0	0	1
GCF_001558275.1	29385	693	WP_047503935.1	Staphylococcus saprophyticus, strain=FDAARGOS_168	Staphylococcus saprophyticus	Staphylococcus	Staphylococcaceae	Bacillales	Bacilli	Firmicutes	Bacteria	0	0	1	0	1	0	0	0	1
GCF_001188855.1	1295	744	WP_050345563.1	Staphylococcus schleiferi	Staphylococcus schleiferi	Staphylococcus	Staphylococcaceae	Bacillales	Bacilli	Firmicutes	Bacteria	0	0	1	0	0	0	0	0	1
GCF_001188895.1	1295	744	WP_050330774.1	Staphylococcus schleiferi, strain=2142-05	Staphylococcus schleiferi	Staphylococcus	Staphylococcaceae	Bacillales	Bacilli	Firmicutes	Bacteria	0	0	1	0	0	0	0	0	1
GCF_001188915.1	1295	744	WP_050330774.1	Staphylococcus schleiferi, strain=2317-03	Staphylococcus schleiferi	Staphylococcus	Staphylococcaceae	Bacillales	Bacilli	Firmicutes	Bacteria	0	0	1	0	0	0	0	0	1
GCF_001188875.1	1295	744	WP_050330774.1	Staphylococcus schleiferi, strain=5909-02	Staphylococcus schleiferi	Staphylococcus	Staphylococcaceae	Bacillales	Bacilli	Firmicutes	Bacteria	0	0	1	0	0	0	0	0	1
GCF_001548255.1	1295	744	WP_060829830.1	Staphylococcus schleiferi, strain=TSCC54	Staphylococcus schleiferi	Staphylococcus	Staphylococcaceae	Bacillales	Bacilli	Firmicutes	Bacteria	0	0	1	0	0	0	0	0	1
GCF_001559115.1	1286	745	WP_002481083.1	Staphylococcus simulans, strain=FDAARGOS_124	Staphylococcus simulans	Staphylococcus	Staphylococcaceae	Bacillales	Bacilli	Firmicutes	Bacteria	0	0	1	0	0	0	0	0	1
GCF_001663395.1	1715860	N/A	N/A	Staphylococcus sp. AntiMn-1, strain=AntiMn-1	Staphylococcus sp. AntiMn-1	Staphylococcus	Staphylococcaceae	Bacillales	Bacilli	Firmicutes	Bacteria	0	0	0	0	0	0	0	0	1
GCF_000332735.1	1194526	728	WP_002465673.1	Staphylococcus warneri SG1, strain=SG1	Staphylococcus warneri	Staphylococcus	Staphylococcaceae	Bacillales	Bacilli	Firmicutes	Bacteria	0	0	1	0	1	0	0	0	1
GCF_000953575.1	1288	694	WP_052671255.1	Staphylococcus xylosus, strain=C2a	Staphylococcus xylosus	Staphylococcus	Staphylococcaceae	Bacillales	Bacilli	Firmicutes	Bacteria	0	0	1	0	1	1	1	0	1
GCF_000706685.1	1288	446	WP_051664339.1	Staphylococcus xylosus, strain=HKUOPL8	Staphylococcus xylosus	Staphylococcus	Staphylococcaceae	Bacillales	Bacilli	Firmicutes	Bacteria	0	0	1	0	0	0	0	0	1
GCF_000709415.1	1288	694	WP_052344188.1	Staphylococcus xylosus, strain=SMQ-121	Staphylococcus xylosus	Staphylococcus	Staphylococcaceae	Bacillales	Bacilli	Firmicutes	Bacteria	0	0	1	0	1	1	0	0	1
GCF_000299435.1	1087448	719	WP_014969758.1	Exiguobacterium antarcticum B7, strain=Eab7	Exiguobacterium antarcticum	Exiguobacterium		Bacillales	Bacilli	Firmicutes	Bacteria	0	0	1	0	0	0	0	0	1
GCF_000019905.1	262543	719	WP_012369677.1	Exiguobacterium sibiricum 255-15, strain=255-15	Exiguobacterium sibiricum	Exiguobacterium		Bacillales	Bacilli	Firmicutes	Bacteria	0	0	1	0	0	1	0	0	1
GCF_000023045.1	360911	705	WP_012726679.1	Exiguobacterium sp. AT1b, strain=AT1b	Exiguobacterium sp. AT1b	Exiguobacterium		Bacillales	Bacilli	Firmicutes	Bacteria	0	0	1	0	1	0	0	0	1
GCF_000496635.1	1399115	720	WP_023467430.1	Exiguobacterium sp. MH3, strain=MH3	Exiguobacterium sp. MH3	Exiguobacterium		Bacillales	Bacilli	Firmicutes	Bacteria	0	0	1	0	1	0	0	0	1
GCF_001750115.1	1849031	720	WP_047396327.1	Exiguobacterium sp. U13-1, strain=U13-1	Exiguobacterium sp. U13-1	Exiguobacterium		Bacillales	Bacilli	Firmicutes	Bacteria	0	0	1	0	0	0	0	0	1
GCF_001553915.1	1785995	643	WP_062173495.1	Gemella sp. oral taxon 928, strain=W2231	Gemella sp. oral taxon 928	Gemella		Bacillales	Bacilli	Firmicutes	Bacteria	0	0	1	1	0	0	0	0	1
GCF_001543105.1	87541	770	WP_060776369.1	Aerococcus christensenii, strain=CCUG28831	Aerococcus christensenii	Aerococcus	Aerococcaceae	Lactobacillales	Bacilli	Firmicutes	Bacteria	0	0	1	0	1	0	0	0	1
GCF_001543145.1	119206	778	WP_067972359.1	Aerococcus sanguinicola, strain=CCUG43001	Aerococcus sanguinicola	Aerococcus	Aerococcaceae	Lactobacillales	Bacilli	Firmicutes	Bacteria	0	0	1	1	1	1	0	0	1
GCF_000193205.1	866775	774	WP_013669741.1	Aerococcus urinae ACS-120-V-Col10a, strain=ACS-120-V-Col10a	Aerococcus urinae	Aerococcus	Aerococcaceae	Lactobacillales	Bacilli	Firmicutes	Bacteria	0	0	1	1	0	0	0	0	1
GCF_001543175.1	1376	774	WP_060777860.1	Aerococcus urinae, strain=CCUG36881	Aerococcus urinae	Aerococcus	Aerococcaceae	Lactobacillales	Bacilli	Firmicutes	Bacteria	0	0	1	1	1	0	0	0	1
GCF_001543205.1	51665	697	WP_026466399.1	Aerococcus urinaeequi, strain=CCUG28094	Aerococcus urinaeequi	Aerococcus	Aerococcaceae	Lactobacillales	Bacilli	Firmicutes	Bacteria	0	0	1	0	1	0	0	0	1
GCF_001518795.1	51665	697	WP_059349367.1	Aerococcus urinaeequi, strain=USDA-ARS-USMARC-56713	Aerococcus urinaeequi	Aerococcus	Aerococcaceae	Lactobacillales	Bacilli	Firmicutes	Bacteria	0	0	1	0	1	0	0	0	1
GCF_001543245.1	128944	780	WP_067977983.1	Aerococcus urinaehominis, strain=CCUG42038B	Aerococcus urinaehominis	Aerococcus	Aerococcaceae	Lactobacillales	Bacilli	Firmicutes	Bacteria	0	0	1	1	0	0	0	0	1
GCF_001543285.1	1377	776	WP_003143719.1	Aerococcus viridans, strain=CCUG4311	Aerococcus viridans	Aerococcus	Aerococcaceae	Lactobacillales	Bacilli	Firmicutes	Bacteria	0	0	1	1	1	0	0	0	1
GCF_000493735.1	1266845	749	WP_023177566.1	Carnobacterium inhibens subsp. gilichinskyi, strain=WN1359	Carnobacterium inhibens	Carnobacterium	Carnobacteriaceae	Lactobacillales	Bacilli	Firmicutes	Bacteria	0	0	1	0	1	0	0	0	1
GCF_000317975.2	1234679	393	WP_015076154.1	Carnobacterium maltaromaticum LMA28, strain=LMA28	Carnobacterium maltaromaticum	Carnobacterium	Carnobacteriaceae	Lactobacillales	Bacilli	Firmicutes	Bacteria	0	0	1	0	0	0	0	0	1
GCF_000195575.1	208596	730	WP_013710571.1	Carnobacterium sp. 17-4, strain=17-4	Carnobacterium sp. 17-4	Carnobacterium	Carnobacteriaceae	Lactobacillales	Bacilli	Firmicutes	Bacteria	0	0	1	0	0	0	0	0	1
GCF_001483965.1	1564681	749	WP_058920189.1	Carnobacterium sp. CP1, strain=CP1	Carnobacterium sp. CP1	Carnobacterium	Carnobacteriaceae	Lactobacillales	Bacilli	Firmicutes	Bacteria	0	0	1	1	0	0	0	0	1
GCF_000157355.2	565655	747	WP_026008080.1	Enterococcus casseliflavus EC20, strain=EC20	Enterococcus casseliflavus	Enterococcus	Enterococcaceae	Lactobacillales	Bacilli	Firmicutes	Bacteria	0	0	1	1	1	0	0	0	1
GCF_001267865.1	53345	750	WP_053108968.1	Enterococcus durans, strain=KLDS 6.0930	Enterococcus durans	Enterococcus	Enterococcaceae	Lactobacillales	Bacilli	Firmicutes	Bacteria	0	0	1	1	1	0	0	0	1
GCF_001267395.1	53345	750	WP_053108968.1	Enterococcus durans, strain=KLDS 6.0933	Enterococcus durans	Enterococcus	Enterococcaceae	Lactobacillales	Bacilli	Firmicutes	Bacteria	0	0	1	1	1	0	0	0	1
GCF_000742975.1	1201292	709	WP_002414669.1	Enterococcus faecalis ATCC 29212, strain=29212	Enterococcus faecalis	Enterococcus	Enterococcaceae	Lactobacillales	Bacilli	Firmicutes	Bacteria	0	0	1	0	1	0	0	0	1
GCF_000281195.1	1206105	709	WP_002385756.1	Enterococcus faecalis D32, strain=D32	Enterococcus faecalis	Enterococcus	Enterococcaceae	Lactobacillales	Bacilli	Firmicutes	Bacteria	0	0	1	0	1	0	0	0	1
GCF_000550745.1	1287066	709	WP_002385756.1	Enterococcus faecalis DENG1, strain=DENG1	Enterococcus faecalis	Enterococcus	Enterococcaceae	Lactobacillales	Bacilli	Firmicutes	Bacteria	0	0	1	0	1	0	0	0	1
GCF_000172575.2	474186	709	WP_002385756.1	Enterococcus faecalis OG1RF, strain=OG1RF	Enterococcus faecalis	Enterococcus	Enterococcaceae	Lactobacillales	Bacilli	Firmicutes	Bacteria	0	0	1	0	1	0	0	0	1
GCF_000317915.1	1261557	709	WP_015212222.1	Enterococcus faecalis str. Symbioflor 1, strain=Symbioflor 1	Enterococcus faecalis	Enterococcus	Enterococcaceae	Lactobacillales	Bacilli	Firmicutes	Bacteria	0	0	1	0	1	0	0	0	1
GCF_000007785.1	226185	779	NP_816095.1	Enterococcus faecalis V583, strain=V583	Enterococcus faecalis	Enterococcus	Enterococcaceae	Lactobacillales	Bacilli	Firmicutes	Bacteria	0	0	1	1	1	0	0	0	1
GCF_001689055.1	1351	709	WP_002392988.1	Enterococcus faecalis, strain=KB1	Enterococcus faecalis	Enterococcus	Enterococcaceae	Lactobacillales	Bacilli	Firmicutes	Bacteria	0	0	1	0	1	0	0	0	1
GCF_001598635.1	1351	709	WP_010816160.1	Enterococcus faecalis, strain=LD33	Enterococcus faecalis	Enterococcus	Enterococcaceae	Lactobacillales	Bacilli	Firmicutes	Bacteria	0	0	1	0	1	0	0	0	1
GCF_900066025.1	1352	757	WP_061605209.1	Enterococcus faecium	Enterococcus faecium	Enterococcus	Enterococcaceae	Lactobacillales	Bacilli	Firmicutes	Bacteria	0	0	1	0	0	0	0	0	1
GCF_000250945.1	1155766	757	WP_002322120.1	Enterococcus faecium Aus0004, strain=Aus0004	Enterococcus faecium	Enterococcus	Enterococcaceae	Lactobacillales	Bacilli	Firmicutes	Bacteria	0	0	1	0	0	0	0	0	1
GCF_000444405.1	1305849	757	WP_002322120.1	Enterococcus faecium Aus0085, strain=AUS0085	Enterococcus faecium	Enterococcus	Enterococcaceae	Lactobacillales	Bacilli	Firmicutes	Bacteria	0	0	1	0	0	0	0	0	1
GCF_000174395.2	333849	757	YP_006375852.1	Enterococcus faecium DO, strain=DO	Enterococcus faecium	Enterococcus	Enterococcaceae	Lactobacillales	Bacilli	Firmicutes	Bacteria	0	0	1	0	0	0	0	0	1
GCF_000336405.1	1104325	757	WP_002300179.1	Enterococcus faecium NRRL B-2354, strain=NRRL B-2354	Enterococcus faecium	Enterococcus	Enterococcaceae	Lactobacillales	Bacilli	Firmicutes	Bacteria	0	0	1	0	0	0	0	0	1
GCF_000737555.1	1344042	N/A	N/A	Enterococcus faecium T110, strain=T110	Enterococcus faecium	Enterococcus	Enterococcaceae	Lactobacillales	Bacilli	Firmicutes	Bacteria	0	0	0	0	0	0	0	0	1
GCF_001298485.1	1352	757	WP_002300179.1	Enterococcus faecium, strain=64/3	Enterococcus faecium	Enterococcus	Enterococcaceae	Lactobacillales	Bacilli	Firmicutes	Bacteria	0	0	1	0	0	0	0	0	1
GCF_001518735.1	1352	757	WP_002322120.1	Enterococcus faecium, strain=6E6	Enterococcus faecium	Enterococcus	Enterococcaceae	Lactobacillales	Bacilli	Firmicutes	Bacteria	0	0	1	0	0	0	0	0	1
GCF_001635875.1	1352	757	WP_002322120.1	Enterococcus faecium, strain=E39	Enterococcus faecium	Enterococcus	Enterococcaceae	Lactobacillales	Bacilli	Firmicutes	Bacteria	0	0	1	0	0	0	0	0	1
GCF_001750885.1	1352	757	WP_002322120.1	Enterococcus faecium, strain=E745	Enterococcus faecium	Enterococcus	Enterococcaceae	Lactobacillales	Bacilli	Firmicutes	Bacteria	0	0	1	0	0	0	0	0	1
GCF_001412695.1	1352	757	WP_002300179.1	Enterococcus faecium, strain=UW7606x64/3 TC1	Enterococcus faecium	Enterococcus	Enterococcaceae	Lactobacillales	Bacilli	Firmicutes	Bacteria	0	0	1	0	0	0	0	0	1
GCF_001587115.1	1352	757	WP_002322120.1	Enterococcus faecium, strain=UW8175	Enterococcus faecium	Enterococcus	Enterococcaceae	Lactobacillales	Bacilli	Firmicutes	Bacteria	0	0	1	0	0	0	0	0	1
GCF_001558875.1	1353	747	WP_016613382.1	Enterococcus gallinarum, strain=FDAARGOS_163	Enterococcus gallinarum	Enterococcus	Enterococcaceae	Lactobacillales	Bacilli	Firmicutes	Bacteria	0	0	1	1	1	0	0	0	1
GCF_000271405.2	768486	694	WP_042970016.1	Enterococcus hirae ATCC 9790, strain=ATCC 9790	Enterococcus hirae	Enterococcus	Enterococcaceae	Lactobacillales	Bacilli	Firmicutes	Bacteria	0	0	1	0	1	0	0	0	1
GCF_001641305.1	1354	756	WP_063627034.1	Enterococcus hirae, strain=R17	Enterococcus hirae	Enterococcus	Enterococcaceae	Lactobacillales	Bacilli	Firmicutes	Bacteria	0	0	1	0	1	0	0	0	1
GCF_000504125.1	1300150	758	WP_041684193.1	Enterococcus mundtii QU 25, strain=QU25	Enterococcus mundtii	Enterococcus	Enterococcaceae	Lactobacillales	Bacilli	Firmicutes	Bacteria	0	0	1	0	0	0	0	0	1
GCF_000283975.1	1090974	778	WP_015694816.1	Melissococcus plutonius DAT561, strain=DAT561	Melissococcus plutonius	Melissococcus	Enterococcaceae	Lactobacillales	Bacilli	Firmicutes	Bacteria	0	0	1	1	1	0	0	0	1
GCF_000747585.1	1385937	778	WP_048589911.1	Melissococcus plutonius S1	Melissococcus plutonius	Melissococcus	Enterococcaceae	Lactobacillales	Bacilli	Firmicutes	Bacteria	0	0	1	1	1	0	0	0	1
GCF_000283615.1	945021	752	WP_050989769.1	Tetragenococcus halophilus NBRC 12172, strain=NBRC 12172	Tetragenococcus halophilus	Tetragenococcus	Enterococcaceae	Lactobacillales	Bacilli	Firmicutes	Bacteria	0	0	1	0	1	0	0	0	1
GCF_001712815.1	51669	752	WP_050989769.1	Tetragenococcus halophilus, strain=MJ4	Tetragenococcus halophilus	Tetragenococcus	Enterococcaceae	Lactobacillales	Bacilli	Firmicutes	Bacteria	0	0	1	0	1	0	0	0	1
GCF_001042405.1	1600	762	WP_060459525.1	Lactobacillus acetotolerans, strain=NBRC 13120	Lactobacillus acetotolerans	Lactobacillus	Lactobacillaceae	Lactobacillales	Bacilli	Firmicutes	Bacteria	0	0	1	0	1	0	0	0	1
GCF_000191545.1	891391	761	WP_013641754.1	Lactobacillus acidophilus 30SC, strain=30SC	Lactobacillus acidophilus	Lactobacillus	Lactobacillaceae	Lactobacillales	Bacilli	Firmicutes	Bacteria	0	0	1	1	1	0	0	0	1
GCF_000389675.2	1314884	762	WP_003546854.1	Lactobacillus acidophilus La-14, strain=La-14	Lactobacillus acidophilus	Lactobacillus	Lactobacillaceae	Lactobacillales	Bacilli	Firmicutes	Bacteria	0	0	1	0	1	0	0	0	1
GCF_000011985.1	272621	762	YP_193731.1	Lactobacillus acidophilus NCFM, strain=NCFM	Lactobacillus acidophilus	Lactobacillus	Lactobacillaceae	Lactobacillales	Bacilli	Firmicutes	Bacteria	0	0	1	0	1	0	0	0	1
GCF_000934625.1	1579	762	WP_003546854.1	Lactobacillus acidophilus, strain=FSI4	Lactobacillus acidophilus	Lactobacillus	Lactobacillaceae	Lactobacillales	Bacilli	Firmicutes	Bacteria	0	0	1	0	1	0	0	0	1
GCF_000194115.1	695562	761	WP_014565737.1	Lactobacillus amylovorus GRL1118, strain=GRL1118	Lactobacillus amylovorus	Lactobacillus	Lactobacillaceae	Lactobacillales	Bacilli	Firmicutes	Bacteria	0	0	1	1	1	0	0	0	1
GCF_001663655.1	375175	741	WP_068224755.1	Lactobacillus backii, strain=TMW 1.1988	Lactobacillus backii	Lactobacillus	Lactobacillaceae	Lactobacillales	Bacilli	Firmicutes	Bacteria	0	0	1	1	1	0	0	0	1
GCF_001663675.1	375175	741	WP_068280398.1	Lactobacillus backii, strain=TMW 1.1989	Lactobacillus backii	Lactobacillus	Lactobacillaceae	Lactobacillales	Bacilli	Firmicutes	Bacteria	0	0	1	1	1	0	0	0	1
GCF_001663715.1	375175	741	WP_068224755.1	Lactobacillus backii, strain=TMW 1.1991	Lactobacillus backii	Lactobacillus	Lactobacillaceae	Lactobacillales	Bacilli	Firmicutes	Bacteria	0	0	1	1	1	0	0	0	1
GCF_001663735.1	375175	741	WP_068224755.1	Lactobacillus backii, strain=TMW 1.1992	Lactobacillus backii	Lactobacillus	Lactobacillaceae	Lactobacillales	Bacilli	Firmicutes	Bacteria	0	0	1	1	1	0	0	0	1
GCF_001663755.1	375175	741	WP_068280398.1	Lactobacillus backii, strain=TMW 1.2002	Lactobacillus backii	Lactobacillus	Lactobacillaceae	Lactobacillales	Bacilli	Firmicutes	Bacteria	0	0	1	1	1	0	0	0	1
GCF_000014465.1	387344	707	WP_011668066.1	Lactobacillus brevis ATCC 367, strain=ATCC 367	Lactobacillus brevis	Lactobacillus	Lactobacillaceae	Lactobacillales	Bacilli	Firmicutes	Bacteria	0	0	1	0	1	0	0	0	1
GCF_000359625.1	1001583	707	WP_011668066.1	Lactobacillus brevis KB290, strain=KB290	Lactobacillus brevis	Lactobacillus	Lactobacillaceae	Lactobacillales	Bacilli	Firmicutes	Bacteria	0	0	1	0	1	0	0	0	1
GCF_001676805.1	1580	707	WP_065201478.1	Lactobacillus brevis, strain=NPS-QW-145	Lactobacillus brevis	Lactobacillus	Lactobacillaceae	Lactobacillales	Bacilli	Firmicutes	Bacteria	0	0	1	0	1	0	0	0	1
GCF_000298115.2	1071400	715	WP_044502729.1	Lactobacillus buchneri CD034, strain=CD034	Lactobacillus buchneri	Lactobacillus	Lactobacillaceae	Lactobacillales	Bacilli	Firmicutes	Bacteria	0	0	1	0	1	0	0	0	1
GCF_000211375.1	511437	715	WP_041805870.1	Lactobacillus buchneri NRRL B-30929, strain=NRRL B-30929	Lactobacillus buchneri	Lactobacillus	Lactobacillaceae	Lactobacillales	Bacilli	Firmicutes	Bacteria	0	0	1	0	1	0	0	0	1
GCF_000309565.2	1051650	734	WP_003565259.1	Lactobacillus casei 12A, strain=12A	Lactobacillus casei	Lactobacillus	Lactobacillaceae	Lactobacillales	Bacilli	Firmicutes	Bacteria	0	0	1	0	1	0	0	0	1
GCF_000194765.1	998820	734	WP_012491558.1	Lactobacillus casei BD-II, strain=BD-II	Lactobacillus casei	Lactobacillus	Lactobacillaceae	Lactobacillales	Bacilli	Firmicutes	Bacteria	0	0	1	0	1	0	0	0	1
GCF_000026485.1	543734	734	WP_012491558.1	Lactobacillus casei BL23, strain=BL23	Lactobacillus casei	Lactobacillus	Lactobacillaceae	Lactobacillales	Bacilli	Firmicutes	Bacteria	0	0	1	0	1	0	0	0	1
GCF_000194785.1	999378	734	WP_012491558.1	Lactobacillus casei LC2W, strain=LC2W	Lactobacillus casei	Lactobacillus	Lactobacillaceae	Lactobacillales	Bacilli	Firmicutes	Bacteria	0	0	1	0	1	0	0	0	1
GCF_000418515.1	1318635	734	WP_016386566.1	Lactobacillus casei LOCK919, strain=LOCK919	Lactobacillus casei	Lactobacillus	Lactobacillaceae	Lactobacillales	Bacilli	Firmicutes	Bacteria	0	0	1	0	1	0	0	0	1
GCF_000019245.4	498216	734	WP_013245699.1	Lactobacillus casei str. Zhang, strain=Zhang	Lactobacillus casei	Lactobacillus	Lactobacillaceae	Lactobacillales	Bacilli	Firmicutes	Bacteria	0	0	1	0	1	0	0	0	1
GCF_000829055.1	219334	N/A	N/A	Lactobacillus casei subsp. casei ATCC 393, strain=ATCC 393	Lactobacillus casei	Lactobacillus	Lactobacillaceae	Lactobacillales	Bacilli	Firmicutes	Bacteria	0	0	0	0	0	0	0	0	0
GCF_000318035.1	1215914	734	WP_012491558.1	Lactobacillus casei W56, strain=W56	Lactobacillus casei	Lactobacillus	Lactobacillaceae	Lactobacillales	Bacilli	Firmicutes	Bacteria	0	0	1	0	1	0	0	0	1
GCF_001663835.1	28038	752	WP_064777101.1	Lactobacillus curvatus, strain=FBA2	Lactobacillus curvatus	Lactobacillus	Lactobacillaceae	Lactobacillales	Bacilli	Firmicutes	Bacteria	0	0	1	1	1	0	0	0	1
GCF_001723545.1	28038	752	WP_069468255.1	Lactobacillus curvatus, strain=WiKim38	Lactobacillus curvatus	Lactobacillus	Lactobacillaceae	Lactobacillales	Bacilli	Firmicutes	Bacteria	0	0	1	1	1	0	0	0	1
GCF_001698165.1	28038	752	WP_065825722.1	Lactobacillus curvatus, strain=WiKim52	Lactobacillus curvatus	Lactobacillus	Lactobacillaceae	Lactobacillales	Bacilli	Firmicutes	Bacteria	0	0	1	1	1	0	0	0	1
GCF_000191165.1	353496	728	WP_003623551.1	Lactobacillus delbrueckii subsp. bulgaricus 2038, strain=2038	Lactobacillus delbrueckii	Lactobacillus	Lactobacillaceae	Lactobacillales	Bacilli	Firmicutes	Bacteria	0	0	1	0	1	1	0	0	1
GCF_000056065.1	390333	728	WP_011543791.1	Lactobacillus delbrueckii subsp. bulgaricus ATCC 11842 = JCM 1002, strain=ATCC 11842	Lactobacillus delbrueckii	Lactobacillus	Lactobacillaceae	Lactobacillales	Bacilli	Firmicutes	Bacteria	0	0	1	0	1	1	0	0	1
GCF_000014405.1	321956	728	WP_011678147.1	Lactobacillus delbrueckii subsp. bulgaricus ATCC BAA-365, strain=ATCC BAA-365	Lactobacillus delbrueckii	Lactobacillus	Lactobacillaceae	Lactobacillales	Bacilli	Firmicutes	Bacteria	0	0	1	0	1	1	0	0	1
GCF_000182835.1	767455	728	WP_013439354.1	Lactobacillus delbrueckii subsp. bulgaricus ND02, strain=ND02	Lactobacillus delbrueckii	Lactobacillus	Lactobacillaceae	Lactobacillales	Bacilli	Firmicutes	Bacteria	0	0	1	0	1	0	0	0	1
GCF_001469775.1	1585	728	WP_003623551.1	Lactobacillus delbrueckii subsp. bulgaricus, strain=MN-BM-F01	Lactobacillus delbrueckii	Lactobacillus	Lactobacillaceae	Lactobacillales	Bacilli	Firmicutes	Bacteria	0	0	1	0	1	1	0	0	1
GCF_000466785.3	1381124	745	WP_021350134.1	Lactobacillus fermentum 3872, strain=3872	Lactobacillus fermentum	Lactobacillus	Lactobacillaceae	Lactobacillales	Bacilli	Firmicutes	Bacteria	0	0	1	1	1	0	0	0	1
GCF_000210515.1	712938	745	WP_014562268.1	Lactobacillus fermentum CECT 5716, strain=CECT 5716	Lactobacillus fermentum	Lactobacillus	Lactobacillaceae	Lactobacillales	Bacilli	Firmicutes	Bacteria	0	0	1	1	1	0	0	0	1
GCF_000397165.1	767453	745	WP_015638743.1	Lactobacillus fermentum F-6, strain=F-6	Lactobacillus fermentum	Lactobacillus	Lactobacillaceae	Lactobacillales	Bacilli	Firmicutes	Bacteria	0	0	1	1	1	0	0	0	1
GCF_000010145.1	334390	745	WP_012391014.1	Lactobacillus fermentum IFO 3956, strain=IFO 3956	Lactobacillus fermentum	Lactobacillus	Lactobacillaceae	Lactobacillales	Bacilli	Firmicutes	Bacteria	0	0	1	1	1	0	0	0	1
GCF_001742205.1	1613	745	WP_021350134.1	Lactobacillus fermentum, strain=NCC2970	Lactobacillus fermentum	Lactobacillus	Lactobacillaceae	Lactobacillales	Bacilli	Firmicutes	Bacteria	0	0	1	1	1	0	0	0	1
GCF_001314245.2	52242	762	WP_060471942.1	Lactobacillus gallinarum, strain=HFD4	Lactobacillus gallinarum	Lactobacillus	Lactobacillaceae	Lactobacillales	Bacilli	Firmicutes	Bacteria	0	0	1	0	1	0	0	0	1
GCF_000014425.1	324831	761	WP_003647131.1	Lactobacillus gasseri ATCC 33323 = JCM 1131, strain=ATCC 33323	Lactobacillus gasseri	Lactobacillus	Lactobacillaceae	Lactobacillales	Bacilli	Firmicutes	Bacteria	0	0	1	0	1	0	0	0	1
GCF_001050475.1	1007676	698	WP_048702822.1	Lactobacillus ginsenosidimutans, strain=EMML 3041	Lactobacillus ginsenosidimutans	Lactobacillus	Lactobacillaceae	Lactobacillales	Bacilli	Firmicutes	Bacteria	0	0	1	0	1	0	0	0	1
GCF_000831645.3	1074467	750	WP_053856737.1	Lactobacillus heilongjiangensis, strain=DSM 28069	Lactobacillus heilongjiangensis	Lactobacillus	Lactobacillaceae	Lactobacillales	Bacilli	Firmicutes	Bacteria	0	0	1	1	1	0	0	0	1
GCF_000422165.1	326425	762	WP_020829125.1	Lactobacillus helveticus CNRZ32, strain=CNRZ32	Lactobacillus helveticus	Lactobacillus	Lactobacillaceae	Lactobacillales	Bacilli	Firmicutes	Bacteria	0	0	1	0	1	0	0	0	1
GCF_000015385.1	405566	762	WP_012211720.1	Lactobacillus helveticus DPC 4571, strain=DPC 4571	Lactobacillus helveticus	Lactobacillus	Lactobacillaceae	Lactobacillales	Bacilli	Firmicutes	Bacteria	0	0	1	0	1	0	0	0	1
GCF_000189515.1	767462	762	WP_014563807.1	Lactobacillus helveticus H10, strain=H10	Lactobacillus helveticus	Lactobacillus	Lactobacillaceae	Lactobacillales	Bacilli	Firmicutes	Bacteria	0	0	1	1	1	0	0	0	1
GCF_000525715.1	767456	762	WP_020829125.1	Lactobacillus helveticus H9, strain=H9	Lactobacillus helveticus	Lactobacillus	Lactobacillaceae	Lactobacillales	Bacilli	Firmicutes	Bacteria	0	0	1	0	1	0	0	0	1
GCF_000165775.1	880633	762	WP_014919010.1	Lactobacillus helveticus R0052, strain=R0052	Lactobacillus helveticus	Lactobacillus	Lactobacillaceae	Lactobacillales	Bacilli	Firmicutes	Bacteria	0	0	1	0	1	0	0	0	1
GCF_001308285.1	1587	762	WP_014563807.1	Lactobacillus helveticus, strain=CAUH18	Lactobacillus helveticus	Lactobacillus	Lactobacillaceae	Lactobacillales	Bacilli	Firmicutes	Bacteria	0	0	1	1	1	0	0	0	1
GCF_001702095.1	1587	762	WP_023190860.1	Lactobacillus helveticus, strain=D76	Lactobacillus helveticus	Lactobacillus	Lactobacillaceae	Lactobacillales	Bacilli	Firmicutes	Bacteria	0	0	1	0	1	0	0	0	1
GCF_000961015.1	1587	762	WP_020829125.1	Lactobacillus helveticus, strain=KLDS1.8701	Lactobacillus helveticus	Lactobacillus	Lactobacillaceae	Lactobacillales	Bacilli	Firmicutes	Bacteria	0	0	1	0	1	0	0	0	1
GCF_001006025.1	1587	762	WP_020829125.1	Lactobacillus helveticus, strain=MB2-1	Lactobacillus helveticus	Lactobacillus	Lactobacillaceae	Lactobacillales	Bacilli	Firmicutes	Bacteria	0	0	1	0	1	0	0	0	1
GCF_000829395.1	1291742	713	WP_052467327.1	Lactobacillus hokkaidonensis JCM 18461, strain=LOOC260	Lactobacillus hokkaidonensis	Lactobacillus	Lactobacillaceae	Lactobacillales	Bacilli	Firmicutes	Bacteria	0	0	1	0	0	0	0	0	1
GCF_000204985.1	909954	761	WP_014567594.1	Lactobacillus johnsonii DPC 6026, strain=DPC 6026	Lactobacillus johnsonii	Lactobacillus	Lactobacillaceae	Lactobacillales	Bacilli	Firmicutes	Bacteria	0	0	1	1	1	0	0	0	1
GCF_000091405.1	633699	756	WP_041822463.1	Lactobacillus johnsonii FI9785, strain=FI9785	Lactobacillus johnsonii	Lactobacillus	Lactobacillaceae	Lactobacillales	Bacilli	Firmicutes	Bacteria	0	0	1	1	1	0	0	0	1
GCF_000498675.1	1408186	761	WP_051356427.1	Lactobacillus johnsonii N6.2, strain=N6.2	Lactobacillus johnsonii	Lactobacillus	Lactobacillaceae	Lactobacillales	Bacilli	Firmicutes	Bacteria	0	0	1	1	1	0	0	0	1
GCF_000008065.1	257314	N/A	N/A	Lactobacillus johnsonii NCC 533, strain=NCC 533	Lactobacillus johnsonii	Lactobacillus	Lactobacillaceae	Lactobacillales	Bacilli	Firmicutes	Bacteria	0	0	0	0	0	0	0	0	1
GCF_001714745.1	33959	756	WP_069168544.1	Lactobacillus johnsonii, strain=BS15	Lactobacillus johnsonii	Lactobacillus	Lactobacillaceae	Lactobacillales	Bacilli	Firmicutes	Bacteria	0	0	1	1	1	0	0	0	1
GCF_000214785.1	1033837	N/A	N/A	Lactobacillus kefiranofaciens ZW3, strain=ZW3	Lactobacillus kefiranofaciens	Lactobacillus	Lactobacillaceae	Lactobacillales	Bacilli	Firmicutes	Bacteria	0	0	0	0	0	0	0	0	0
GCF_001050435.1	637971	727	WP_048736419.1	Lactobacillus koreensis, strain=26-25	Lactobacillus koreensis	Lactobacillus	Lactobacillaceae	Lactobacillales	Bacilli	Firmicutes	Bacteria	0	0	1	1	1	0	0	0	1
GCF_001314945.1	148814	681	WP_051961083.1	Lactobacillus kunkeei, strain=MP2	Lactobacillus kunkeei	Lactobacillus	Lactobacillaceae	Lactobacillales	Bacilli	Firmicutes	Bacteria	0	0	1	0	1	0	0	0	1
GCF_001702115.1	53444	709	WP_065866205.1	Lactobacillus lindneri, strain=TMW 1.1993	Lactobacillus lindneri	Lactobacillus	Lactobacillaceae	Lactobacillales	Bacilli	Firmicutes	Bacteria	0	0	1	0	1	0	0	0	1
GCF_001702135.1	53444	494	WP_065868679.1	Lactobacillus lindneri, strain=TMW 1.481	Lactobacillus lindneri	Lactobacillus	Lactobacillaceae	Lactobacillales	Bacilli	Firmicutes	Bacteria	0	0	1	0	0	0	0	0	1
GCF_000248095.2	1130798	755	WP_006499738.1	Lactobacillus mucosae LM1, strain=LM1	Lactobacillus mucosae	Lactobacillus	Lactobacillaceae	Lactobacillales	Bacilli	Firmicutes	Bacteria	0	0	1	1	1	0	0	0	1
GCF_000014525.1	321967	404	YP_806547.1	Lactobacillus paracasei ATCC 334, strain=ATCC 334	Lactobacillus paracasei	Lactobacillus	Lactobacillaceae	Lactobacillales	Bacilli	Firmicutes	Bacteria	0	0	1	0	0	0	0	0	1
GCF_000582665.1	1446494	734	WP_003565259.1	Lactobacillus paracasei N1115, strain=N1115	Lactobacillus paracasei	Lactobacillus	Lactobacillaceae	Lactobacillales	Bacilli	Firmicutes	Bacteria	0	0	1	0	1	0	0	0	1
GCF_000155515.2	537973	734	WP_003565259.1	Lactobacillus paracasei subsp. paracasei 8700:2, strain=362.5013889	Lactobacillus paracasei	Lactobacillus	Lactobacillaceae	Lactobacillales	Bacilli	Firmicutes	Bacteria	0	0	1	0	1	0	0	0	1
GCF_000829035.1	1226298	734	WP_003565259.1	Lactobacillus paracasei subsp. paracasei JCM 8130, strain=JCM 8130	Lactobacillus paracasei	Lactobacillus	Lactobacillaceae	Lactobacillales	Bacilli	Firmicutes	Bacteria	0	0	1	0	1	0	0	0	1
GCF_001191565.1	1597	734	WP_050893922.1	Lactobacillus paracasei, strain=CAUH35	Lactobacillus paracasei	Lactobacillus	Lactobacillaceae	Lactobacillales	Bacilli	Firmicutes	Bacteria	0	0	1	0	1	0	0	0	1
GCF_001514415.1	1597	734	WP_040166767.1	Lactobacillus paracasei, strain=KL1	Lactobacillus paracasei	Lactobacillus	Lactobacillaceae	Lactobacillales	Bacilli	Firmicutes	Bacteria	0	0	1	0	1	0	0	0	1
GCF_001244395.1	1597	734	WP_003570189.1	Lactobacillus paracasei, strain=L9	Lactobacillus paracasei	Lactobacillus	Lactobacillaceae	Lactobacillales	Bacilli	Firmicutes	Bacteria	0	0	1	0	1	0	0	0	1
GCF_001702155.1	240427	735	WP_065902983.1	Lactobacillus paracollinoides, strain=TMW 1.1979	Lactobacillus paracollinoides	Lactobacillus	Lactobacillaceae	Lactobacillales	Bacilli	Firmicutes	Bacteria	0	0	1	1	1	0	0	0	1
GCF_001702175.1	240427	501	WP_065911890.1	Lactobacillus paracollinoides, strain=TMW 1.1994	Lactobacillus paracollinoides	Lactobacillus	Lactobacillaceae	Lactobacillales	Bacilli	Firmicutes	Bacteria	0	0	1	1	0	0	0	0	1
GCF_001702195.1	240427	735	WP_065902983.1	Lactobacillus paracollinoides, strain=TMW 1.1995	Lactobacillus paracollinoides	Lactobacillus	Lactobacillaceae	Lactobacillales	Bacilli	Firmicutes	Bacteria	0	0	1	1	1	0	0	0	1
GCF_001443645.1	60520	763	WP_033610951.1	Lactobacillus paraplantarum, strain=L-ZS9	Lactobacillus paraplantarum	Lactobacillus	Lactobacillaceae	Lactobacillales	Bacilli	Firmicutes	Bacteria	0	0	1	1	1	0	0	0	1
GCF_000412205.1	1327988	763	WP_016510987.1	Lactobacillus plantarum 16, strain=16	Lactobacillus plantarum	Lactobacillus	Lactobacillaceae	Lactobacillales	Bacilli	Firmicutes	Bacteria	0	0	1	1	1	0	0	0	1
GCF_000604105.1	1300221	763	WP_015825687.1	Lactobacillus plantarum DOMLa	Lactobacillus plantarum	Lactobacillus	Lactobacillaceae	Lactobacillales	Bacilli	Firmicutes	Bacteria	0	0	1	1	1	0	0	0	1
GCF_000023085.1	644042	763	WP_015825687.1	Lactobacillus plantarum JDM1, strain=JDM1	Lactobacillus plantarum	Lactobacillus	Lactobacillaceae	Lactobacillales	Bacilli	Firmicutes	Bacteria	0	0	1	1	1	0	0	0	1
GCF_000392485.3	767468	738	WP_041142753.1	Lactobacillus plantarum subsp. plantarum P-8, strain=P-8	Lactobacillus plantarum	Lactobacillus	Lactobacillaceae	Lactobacillales	Bacilli	Firmicutes	Bacteria	0	0	1	1	1	0	0	0	1
GCF_000148815.2	889932	763	WP_013355670.1	Lactobacillus plantarum subsp. plantarum ST-III, strain=ST-III	Lactobacillus plantarum	Lactobacillus	Lactobacillaceae	Lactobacillales	Bacilli	Firmicutes	Bacteria	0	0	1	1	1	0	0	0	1
GCF_000203855.3	220668	763	YP_004889876.1	Lactobacillus plantarum WCFS1, strain=WCFS1	Lactobacillus plantarum	Lactobacillus	Lactobacillaceae	Lactobacillales	Bacilli	Firmicutes	Bacteria	0	0	1	1	1	0	0	0	1
GCF_000338115.2	1284663	N/A	N/A	Lactobacillus plantarum ZJ316, strain=ZJ316	Lactobacillus plantarum	Lactobacillus	Lactobacillaceae	Lactobacillales	Bacilli	Firmicutes	Bacteria	0	0	0	0	0	0	0	0	1
GCF_001278015.1	1590	763	WP_053566774.1	Lactobacillus plantarum, strain=5-2	Lactobacillus plantarum	Lactobacillus	Lactobacillaceae	Lactobacillales	Bacilli	Firmicutes	Bacteria	0	0	1	1	1	0	0	0	1
GCF_000931425.1	1590	763	WP_003644582.1	Lactobacillus plantarum, strain=B21	Lactobacillus plantarum	Lactobacillus	Lactobacillaceae	Lactobacillales	Bacilli	Firmicutes	Bacteria	0	0	1	1	1	0	0	0	1
GCF_001617525.1	1590	763	WP_016510987.1	Lactobacillus plantarum, strain=CAUH2	Lactobacillus plantarum	Lactobacillus	Lactobacillaceae	Lactobacillales	Bacilli	Firmicutes	Bacteria	0	0	1	1	1	0	0	0	1
GCF_001704335.1	1590	763	WP_016510987.1	Lactobacillus plantarum, strain=DF	Lactobacillus plantarum	Lactobacillus	Lactobacillaceae	Lactobacillales	Bacilli	Firmicutes	Bacteria	0	0	1	1	1	0	0	0	1
GCF_001302645.1	1590	763	WP_060677107.1	Lactobacillus plantarum, strain=HFC8	Lactobacillus plantarum	Lactobacillus	Lactobacillaceae	Lactobacillales	Bacilli	Firmicutes	Bacteria	0	0	1	1	1	0	0	0	1
GCF_001596095.1	1590	763	WP_003640805.1	Lactobacillus plantarum, strain=JBE245	Lactobacillus plantarum	Lactobacillus	Lactobacillaceae	Lactobacillales	Bacilli	Firmicutes	Bacteria	0	0	1	1	1	0	0	0	1
GCF_001704315.1	1590	763	WP_016510987.1	Lactobacillus plantarum, strain=KP	Lactobacillus plantarum	Lactobacillus	Lactobacillaceae	Lactobacillales	Bacilli	Firmicutes	Bacteria	0	0	1	1	1	0	0	0	1
GCF_001715615.1	1590	759	WP_069136997.1	Lactobacillus plantarum, strain=LY-78	Lactobacillus plantarum	Lactobacillus	Lactobacillaceae	Lactobacillales	Bacilli	Firmicutes	Bacteria	0	0	1	1	1	0	0	0	1
GCF_001659745.1	1590	N/A	N/A	Lactobacillus plantarum, strain=LZ206	Lactobacillus plantarum	Lactobacillus	Lactobacillaceae	Lactobacillales	Bacilli	Firmicutes	Bacteria	0	0	0	0	0	0	0	0	1
GCF_001660025.1	1590	N/A	N/A	Lactobacillus plantarum, strain=LZ227	Lactobacillus plantarum	Lactobacillus	Lactobacillaceae	Lactobacillales	Bacilli	Firmicutes	Bacteria	0	0	0	0	0	0	0	0	1
GCF_001672035.1	1590	763	WP_063722526.1	Lactobacillus plantarum, strain=NCU116	Lactobacillus plantarum	Lactobacillus	Lactobacillaceae	Lactobacillales	Bacilli	Firmicutes	Bacteria	0	0	1	1	1	0	0	0	1
GCF_001581895.1	1590	763	WP_061468297.1	Lactobacillus plantarum, strain=Zhang-LL	Lactobacillus plantarum	Lactobacillus	Lactobacillaceae	Lactobacillales	Bacilli	Firmicutes	Bacteria	0	0	1	1	1	0	0	0	1
GCF_001484005.1	1590	763	WP_016510987.1	Lactobacillus plantarum, strain=ZJ95	Lactobacillus plantarum	Lactobacillus	Lactobacillaceae	Lactobacillales	Bacilli	Firmicutes	Bacteria	0	0	1	1	1	0	0	0	1
GCF_001296095.1	1590	763	WP_060683997.1	Lactobacillus plantarum, strain=ZS2058	Lactobacillus plantarum	Lactobacillus	Lactobacillaceae	Lactobacillales	Bacilli	Firmicutes	Bacteria	0	0	1	1	1	0	0	0	1
GCF_000016825.1	557436	703	WP_003668247.1	Lactobacillus reuteri DSM 20016, strain=DSM 20016	Lactobacillus reuteri	Lactobacillus	Lactobacillaceae	Lactobacillales	Bacilli	Firmicutes	Bacteria	0	0	1	0	1	0	0	0	1
GCF_000410995.1	1340495	703	WP_041821887.1	Lactobacillus reuteri I5007, strain=I5007	Lactobacillus reuteri	Lactobacillus	Lactobacillaceae	Lactobacillales	Bacilli	Firmicutes	Bacteria	0	0	1	0	1	0	0	0	1
GCF_000010005.1	557433	703	WP_003668247.1	Lactobacillus reuteri JCM 1112, strain=JCM 1112	Lactobacillus reuteri	Lactobacillus	Lactobacillaceae	Lactobacillales	Bacilli	Firmicutes	Bacteria	0	0	1	0	1	0	0	0	1
GCF_000159455.2	491077	703	WP_013923998.1	Lactobacillus reuteri SD2112, strain=SD2112	Lactobacillus reuteri	Lactobacillus	Lactobacillaceae	Lactobacillales	Bacilli	Firmicutes	Bacteria	0	0	1	0	1	0	0	0	1
GCF_000439275.1	1358027	703	WP_019254070.1	Lactobacillus reuteri TD1, strain=TD1	Lactobacillus reuteri	Lactobacillus	Lactobacillaceae	Lactobacillales	Bacilli	Firmicutes	Bacteria	0	0	1	0	1	0	0	0	1
GCF_001688685.1	1598	703	WP_065532798.1	Lactobacillus reuteri, strain=I49	Lactobacillus reuteri	Lactobacillus	Lactobacillaceae	Lactobacillales	Bacilli	Firmicutes	Bacteria	0	0	1	0	1	0	0	0	1
GCF_001046835.1	1598	703	WP_003668247.1	Lactobacillus reuteri, strain=IRT	Lactobacillus reuteri	Lactobacillus	Lactobacillaceae	Lactobacillales	Bacilli	Firmicutes	Bacteria	0	0	1	0	1	0	0	0	1
GCF_001618905.1	1598	703	WP_063164593.1	Lactobacillus reuteri, strain=ZLR003	Lactobacillus reuteri	Lactobacillus	Lactobacillaceae	Lactobacillales	Bacilli	Firmicutes	Bacteria	0	0	1	0	1	0	0	0	1
GCF_000233755.1	1088720	734	WP_005689211.1	Lactobacillus rhamnosus ATCC 8530, strain=ATCC 8530	Lactobacillus rhamnosus	Lactobacillus	Lactobacillaceae	Lactobacillales	Bacilli	Firmicutes	Bacteria	0	0	1	0	1	0	0	0	1
GCF_000011045.1	568703	734	WP_005685637.1	Lactobacillus rhamnosus GG, strain=ATCC 53103	Lactobacillus rhamnosus	Lactobacillus	Lactobacillaceae	Lactobacillales	Bacilli	Firmicutes	Bacteria	0	0	1	0	1	0	0	0	1
GCF_000026505.1	568703	734	WP_005685637.1	Lactobacillus rhamnosus GG, strain=GG (ATCC 53103)	Lactobacillus rhamnosus	Lactobacillus	Lactobacillaceae	Lactobacillales	Bacilli	Firmicutes	Bacteria	0	0	1	0	1	0	0	0	1
GCF_000026525.1	568704	734	WP_005689211.1	Lactobacillus rhamnosus Lc 705, strain=Lc 705	Lactobacillus rhamnosus	Lactobacillus	Lactobacillaceae	Lactobacillales	Bacilli	Firmicutes	Bacteria	0	0	1	0	1	0	0	0	1
GCF_000418475.1	1316933	734	WP_005710132.1	Lactobacillus rhamnosus LOCK900, strain=LOCK900	Lactobacillus rhamnosus	Lactobacillus	Lactobacillaceae	Lactobacillales	Bacilli	Firmicutes	Bacteria	0	0	1	0	1	0	0	0	1
GCF_000418495.1	1318634	734	WP_005689211.1	Lactobacillus rhamnosus LOCK908, strain=LOCK908	Lactobacillus rhamnosus	Lactobacillus	Lactobacillaceae	Lactobacillales	Bacilli	Firmicutes	Bacteria	0	0	1	0	1	0	0	0	1
GCF_900070175.1	47715	734	WP_005689211.1	Lactobacillus rhamnosus, strain=BPL5	Lactobacillus rhamnosus	Lactobacillus	Lactobacillaceae	Lactobacillales	Bacilli	Firmicutes	Bacteria	0	0	1	0	1	0	0	0	1
GCF_000224985.1	1069534	750	WP_014073688.1	Lactobacillus ruminis ATCC 27782, strain=ATCC 27782	Lactobacillus ruminis	Lactobacillus	Lactobacillaceae	Lactobacillales	Bacilli	Firmicutes	Bacteria	0	0	1	1	1	0	0	0	1
GCF_000026065.1	314315	755	WP_011374769.1	Lactobacillus sakei subsp. sakei 23K, strain=23K	Lactobacillus sakei	Lactobacillus	Lactobacillaceae	Lactobacillales	Bacilli	Firmicutes	Bacteria	0	0	1	0	1	0	0	0	1
GCF_000143435.1	712961	N/A	N/A	Lactobacillus salivarius CECT 5713, strain=CECT 5713	Lactobacillus salivarius	Lactobacillus	Lactobacillaceae	Lactobacillales	Bacilli	Firmicutes	Bacteria	0	0	0	0	0	0	0	0	1
GCF_001011095.1	1194971	753	WP_047035531.1	Lactobacillus salivarius str. Ren, strain=Ren	Lactobacillus salivarius	Lactobacillus	Lactobacillaceae	Lactobacillales	Bacilli	Firmicutes	Bacteria	0	0	1	1	1	0	0	0	1
GCF_000008925.1	362948	753	YP_535573.1	Lactobacillus salivarius UCC118, strain=UCC118	Lactobacillus salivarius	Lactobacillus	Lactobacillaceae	Lactobacillales	Bacilli	Firmicutes	Bacteria	0	0	1	1	1	0	0	0	1
GCF_001723525.1	1624	753	WP_069469411.1	Lactobacillus salivarius, strain=CICC 23174	Lactobacillus salivarius	Lactobacillus	Lactobacillaceae	Lactobacillales	Bacilli	Firmicutes	Bacteria	0	0	1	1	1	0	0	0	1
GCF_000758365.1	1624	N/A	N/A	Lactobacillus salivarius, strain=JCM1046	Lactobacillus salivarius	Lactobacillus	Lactobacillaceae	Lactobacillales	Bacilli	Firmicutes	Bacteria	0	0	0	0	0	0	0	0	1
GCF_000225325.1	714313	742	WP_049777612.1	Lactobacillus sanfranciscensis TMW 1.1304, strain=TMW 1.1304	Lactobacillus sanfranciscensis	Lactobacillus	Lactobacillaceae	Lactobacillales	Bacilli	Firmicutes	Bacteria	0	0	1	1	1	0	0	0	1
GCF_000761135.1	1545702	762	WP_038522417.1	Lactobacillus sp. wkB8, strain=wkB8	Lactobacillus sp. wkB8	Lactobacillus	Lactobacillaceae	Lactobacillales	Bacilli	Firmicutes	Bacteria	0	0	1	0	1	0	0	0	1
GCF_001767275.1	1254	752	WP_070366215.1	Pediococcus acidilactici, strain=ZPA017	Pediococcus acidilactici	Pediococcus	Lactobacillaceae	Lactobacillales	Bacilli	Firmicutes	Bacteria	0	0	1	0	1	0	0	0	1
GCF_000237995.1	701521	753	WP_041534599.1	Pediococcus claussenii ATCC BAA-344, strain=ATCC BAA-344	Pediococcus claussenii	Pediococcus	Lactobacillaceae	Lactobacillales	Bacilli	Firmicutes	Bacteria	0	0	1	0	0	0	0	0	1
GCF_001702215.1	187452	753	WP_041534599.1	Pediococcus claussenii, strain=TMW 2.53	Pediococcus claussenii	Pediococcus	Lactobacillaceae	Lactobacillales	Bacilli	Firmicutes	Bacteria	0	0	1	0	0	0	0	0	1
GCF_001702235.1	187452	753	WP_041534599.1	Pediococcus claussenii, strain=TMW 2.54	Pediococcus claussenii	Pediococcus	Lactobacillaceae	Lactobacillales	Bacilli	Firmicutes	Bacteria	0	0	1	0	0	0	0	0	1
GCF_001611035.1	51663	711	WP_052694552.1	Pediococcus damnosus, strain=TMW 2.1532	Pediococcus damnosus	Pediococcus	Lactobacillaceae	Lactobacillales	Bacilli	Firmicutes	Bacteria	0	0	1	0	1	0	0	0	1
GCF_001611075.1	51663	711	WP_062904392.1	Pediococcus damnosus, strain=TMW 2.1533	Pediococcus damnosus	Pediococcus	Lactobacillaceae	Lactobacillales	Bacilli	Firmicutes	Bacteria	0	0	1	0	1	0	0	0	1
GCF_001611115.1	51663	711	WP_052694552.1	Pediococcus damnosus, strain=TMW 2.1534	Pediococcus damnosus	Pediococcus	Lactobacillaceae	Lactobacillales	Bacilli	Firmicutes	Bacteria	0	0	1	0	1	0	0	0	1
GCF_001611135.1	51663	711	WP_052694552.1	Pediococcus damnosus, strain=TMW 2.1535	Pediococcus damnosus	Pediococcus	Lactobacillaceae	Lactobacillales	Bacilli	Firmicutes	Bacteria	0	0	1	0	1	0	0	0	1
GCF_001611155.1	51663	711	WP_062913067.1	Pediococcus damnosus, strain=TMW 2.1536	Pediococcus damnosus	Pediococcus	Lactobacillaceae	Lactobacillales	Bacilli	Firmicutes	Bacteria	0	0	1	0	1	0	0	0	1
GCF_000014505.1	278197	752	WP_041526970.1	Pediococcus pentosaceus ATCC 25745, strain=ATCC 25745	Pediococcus pentosaceus	Pediococcus	Lactobacillaceae	Lactobacillales	Bacilli	Firmicutes	Bacteria	0	0	1	0	0	0	0	0	1
GCF_000496265.1	1408206	752	WP_041525466.1	Pediococcus pentosaceus SL4, strain=SL4	Pediococcus pentosaceus	Pediococcus	Lactobacillaceae	Lactobacillales	Bacilli	Firmicutes	Bacteria	0	0	1	0	0	0	0	0	1
GCF_001411765.2	1255	N/A	N/A	Pediococcus pentosaceus, strain=wikim20	Pediococcus pentosaceus	Pediococcus	Lactobacillaceae	Lactobacillales	Bacilli	Firmicutes	Bacteria	0	0	0	0	0	0	0	0	1
GCF_000300135.1	1229758	761	WP_014973917.1	Leuconostoc carnosum JB16, strain=JB16	Leuconostoc carnosum	Leuconostoc	Leuconostocaceae	Lactobacillales	Bacilli	Firmicutes	Bacteria	0	0	1	1	0	0	0	0	1
GCF_000026405.1	349519	765	WP_004906599.1	Leuconostoc citreum KM20, strain=KM20	Leuconostoc citreum	Leuconostoc	Leuconostocaceae	Lactobacillales	Bacilli	Firmicutes	Bacteria	0	0	1	1	0	0	0	0	1
GCF_000298875.1	1229756	762	WP_014947420.1	Leuconostoc gelidum JB7, strain=JB7	Leuconostoc gelidum	Leuconostoc	Leuconostocaceae	Lactobacillales	Bacilli	Firmicutes	Bacteria	0	0	1	1	0	0	0	0	1
GCF_001536305.1	1165892	762	WP_013231293.1	Leuconostoc gelidum subsp. gasicomitatum KG16-1	Leuconostoc gelidum	Leuconostoc	Leuconostocaceae	Lactobacillales	Bacilli	Firmicutes	Bacteria	0	0	1	1	0	0	0	0	1
GCF_000196855.1	762550	762	WP_013231293.1	Leuconostoc gelidum subsp. gasicomitatum LMG 18811, strain=type strain: LMG 18811	Leuconostoc gelidum	Leuconostoc	Leuconostocaceae	Lactobacillales	Bacilli	Firmicutes	Bacteria	0	0	1	1	0	0	0	0	1
GCF_000092505.1	762051	761	WP_013103685.1	Leuconostoc kimchii IMSNU 11154, strain=IMSNU 11154	Leuconostoc kimchii	Leuconostoc	Leuconostocaceae	Lactobacillales	Bacilli	Firmicutes	Bacteria	0	0	1	1	0	0	0	0	1
GCF_001698145.1	1246	N/A	N/A	Leuconostoc lactis, strain=WiKim40	Leuconostoc lactis	Leuconostoc	Leuconostocaceae	Lactobacillales	Bacilli	Firmicutes	Bacteria	0	0	0	0	0	0	0	0	0
GCF_000512955.1	427140	760	WP_025268376.1	Leuconostoc mesenteroides KFRI-MG, strain=KFRI-MG	Leuconostoc mesenteroides	Leuconostoc	Leuconostocaceae	Lactobacillales	Bacilli	Firmicutes	Bacteria	0	0	1	0	0	0	0	0	1
GCF_001047695.1	33966	760	WP_048592338.1	Leuconostoc mesenteroides subsp. dextranicum, strain=DSM 20484	Leuconostoc mesenteroides	Leuconostoc	Leuconostocaceae	Lactobacillales	Bacilli	Firmicutes	Bacteria	0	0	1	0	0	0	0	0	1
GCF_000014445.1	203120	760	WP_011680246.1	Leuconostoc mesenteroides subsp. mesenteroides ATCC 8293, strain=ATCC 8293	Leuconostoc mesenteroides	Leuconostoc	Leuconostocaceae	Lactobacillales	Bacilli	Firmicutes	Bacteria	0	0	1	0	0	0	0	0	1
GCF_000234825.3	1107880	760	WP_014325049.1	Leuconostoc mesenteroides subsp. mesenteroides J18, strain=J18	Leuconostoc mesenteroides	Leuconostoc	Leuconostocaceae	Lactobacillales	Bacilli	Firmicutes	Bacteria	0	0	1	0	0	0	0	0	1
GCF_001583825.1	33967	760	WP_061515027.1	Leuconostoc mesenteroides subsp. mesenteroides, strain=BD3749	Leuconostoc mesenteroides	Leuconostoc	Leuconostocaceae	Lactobacillales	Bacilli	Firmicutes	Bacteria	0	0	1	0	0	0	0	0	1
GCF_000219785.1	979982	761	WP_013103685.1	Leuconostoc sp. C2, strain=C2	Leuconostoc sp. C2	Leuconostoc	Leuconostocaceae	Lactobacillales	Bacilli	Firmicutes	Bacteria	0	0	1	1	0	0	0	0	1
GCF_000014385.1	203123	N/A	N/A	Oenococcus oeni PSU-1, strain=PSU-1	Oenococcus oeni	Oenococcus	Leuconostocaceae	Lactobacillales	Bacilli	Firmicutes	Bacteria	0	0	0	0	0	0	0	0	0
GCF_000732905.1	759620	718	WP_009765492.1	Weissella ceti, strain=WS08	Weissella ceti	Weissella	Leuconostocaceae	Lactobacillales	Bacilli	Firmicutes	Bacteria	0	0	1	0	0	0	0	0	1
GCF_000750535.1	759620	718	WP_009765492.1	Weissella ceti, strain=WS105	Weissella ceti	Weissella	Leuconostocaceae	Lactobacillales	Bacilli	Firmicutes	Bacteria	0	0	1	0	0	0	0	0	1
GCF_000750515.1	759620	728	WP_051950119.1	Weissella ceti, strain=WS74	Weissella ceti	Weissella	Leuconostocaceae	Lactobacillales	Bacilli	Firmicutes	Bacteria	0	0	1	0	0	0	0	0	1
GCF_001308145.2	137591	550	WP_060654784.1	Weissella cibaria, strain=CH2	Weissella cibaria	Weissella	Leuconostocaceae	Lactobacillales	Bacilli	Firmicutes	Bacteria	0	0	1	0	0	0	0	0	1
GCF_000219805.1	1045854	720	WP_049776237.1	Weissella koreensis KACC 15510, strain=KACC 15510	Weissella koreensis	Weissella	Leuconostocaceae	Lactobacillales	Bacilli	Firmicutes	Bacteria	0	0	1	0	0	0	0	0	1
GCF_000269925.1	420889	677	WP_016170993.1	Lactococcus garvieae ATCC 49156, strain=ATCC 49156	Lactococcus garvieae	Lactococcus	Streptococcaceae	Lactobacillales	Bacilli	Firmicutes	Bacteria	0	0	1	0	1	0	0	0	1
GCF_000269945.1	420890	677	WP_016170993.1	Lactococcus garvieae Lg2, strain=Lg2	Lactococcus garvieae	Lactococcus	Streptococcaceae	Lactobacillales	Bacilli	Firmicutes	Bacteria	0	0	1	0	1	0	0	0	1
GCF_000236475.1	1104322	N/A	N/A	Lactococcus lactis subsp. cremoris A76, strain=A76	Lactococcus lactis	Lactococcus	Streptococcaceae	Lactobacillales	Bacilli	Firmicutes	Bacteria	0	0	0	0	0	0	0	0	1
GCF_000468955.1	1295826	736	WP_021037686.1	Lactococcus lactis subsp. cremoris KW2, strain=KW2	Lactococcus lactis	Lactococcus	Streptococcaceae	Lactobacillales	Bacilli	Firmicutes	Bacteria	0	0	1	1	1	0	0	0	1
GCF_000009425.1	416870	N/A	N/A	Lactococcus lactis subsp. cremoris MG1363, strain=MG1363	Lactococcus lactis	Lactococcus	Streptococcaceae	Lactobacillales	Bacilli	Firmicutes	Bacteria	0	0	0	0	0	0	0	0	1
GCF_000143205.1	746361	N/A	N/A	Lactococcus lactis subsp. cremoris NZ9000, strain=NZ9000	Lactococcus lactis	Lactococcus	Streptococcaceae	Lactobacillales	Bacilli	Firmicutes	Bacteria	0	0	0	0	0	0	0	0	1
GCF_000014545.1	272622	N/A	N/A	Lactococcus lactis subsp. cremoris SK11, strain=SK11	Lactococcus lactis	Lactococcus	Streptococcaceae	Lactobacillales	Bacilli	Firmicutes	Bacteria	0	0	0	0	0	0	0	0	1
GCF_000312685.1	1111678	N/A	N/A	Lactococcus lactis subsp. cremoris UC509.9, strain=UC509.9	Lactococcus lactis	Lactococcus	Streptococcaceae	Lactobacillales	Bacilli	Firmicutes	Bacteria	0	0	0	0	0	0	0	0	1
GCF_000192705.1	929102	736	WP_014570695.1	Lactococcus lactis subsp. lactis CV56, strain=CV56	Lactococcus lactis	Lactococcus	Streptococcaceae	Lactobacillales	Bacilli	Firmicutes	Bacteria	0	0	1	1	1	0	0	0	1
GCF_000006865.1	272623	736	NP_267929.1	Lactococcus lactis subsp. lactis Il1403, strain=IL1403	Lactococcus lactis	Lactococcus	Streptococcaceae	Lactobacillales	Bacilli	Firmicutes	Bacteria	0	0	1	1	1	0	0	0	1
GCF_000344575.1	1046624	736	WP_015426938.1	Lactococcus lactis subsp. lactis IO-1, strain=IO-1	Lactococcus lactis	Lactococcus	Streptococcaceae	Lactobacillales	Bacilli	Firmicutes	Bacteria	0	0	1	1	1	0	0	0	1
GCF_000025045.1	684738	736	WP_012898341.1	Lactococcus lactis subsp. lactis KF147, strain=KF147	Lactococcus lactis	Lactococcus	Streptococcaceae	Lactobacillales	Bacilli	Firmicutes	Bacteria	0	0	1	1	1	0	0	0	1
GCF_000479375.2	1399116	736	WP_023164472.1	Lactococcus lactis subsp. lactis KLDS 4.0325, strain=KLDS 4.0325	Lactococcus lactis	Lactococcus	Streptococcaceae	Lactobacillales	Bacilli	Firmicutes	Bacteria	0	0	1	1	1	0	0	0	1
GCF_000478255.1	1117941	736	WP_012898341.1	Lactococcus lactis subsp. lactis NCDO 2118, strain=NCDO 2118	Lactococcus lactis	Lactococcus	Streptococcaceae	Lactobacillales	Bacilli	Firmicutes	Bacteria	0	0	1	1	1	0	0	0	1
GCF_900088425.1	1360	N/A	N/A	Lactococcus lactis subsp. lactis, strain=A12	Lactococcus lactis	Lactococcus	Streptococcaceae	Lactobacillales	Bacilli	Firmicutes	Bacteria	0	0	0	0	0	0	0	0	1
GCF_000807375.1	1360	736	WP_039115828.1	Lactococcus lactis subsp. lactis, strain=S0	Lactococcus lactis	Lactococcus	Streptococcaceae	Lactobacillales	Bacilli	Firmicutes	Bacteria	0	0	1	1	1	0	0	0	1
GCF_000761115.1	1358	736	WP_038601811.1	Lactococcus lactis, strain=AI06	Lactococcus lactis	Lactococcus	Streptococcaceae	Lactobacillales	Bacilli	Firmicutes	Bacteria	0	0	1	1	1	0	0	0	1
GCF_000981525.1	297352	N/A	N/A	Lactococcus piscium MKFS47, strain=MKFS47	Lactococcus piscium	Lactococcus	Streptococcaceae	Lactobacillales	Bacilli	Firmicutes	Bacteria	0	0	0	0	0	0	0	0	0
GCF_000831125.1	1311	745	WP_000939910.1	Streptococcus agalactiae	Streptococcus agalactiae	Streptococcus	Streptococcaceae	Lactobacillales	Bacilli	Firmicutes	Bacteria	0	0	1	1	1	0	0	0	1
GCF_000831105.1	1311	745	WP_000939910.1	Streptococcus agalactiae	Streptococcus agalactiae	Streptococcus	Streptococcaceae	Lactobacillales	Bacilli	Firmicutes	Bacteria	0	0	1	1	1	0	0	0	1
GCF_900078265.1	1311	745	WP_069986173.1	Streptococcus agalactiae	Streptococcus agalactiae	Streptococcus	Streptococcaceae	Lactobacillales	Bacilli	Firmicutes	Bacteria	0	0	1	1	1	0	0	0	1
GCF_000427035.1	1309806	745	WP_000939903.1	Streptococcus agalactiae 09mas018883, strain=09mas018883	Streptococcus agalactiae	Streptococcus	Streptococcaceae	Lactobacillales	Bacilli	Firmicutes	Bacteria	0	0	1	1	1	0	0	0	1
GCF_000007265.1	208435	745	NP_687797.1	Streptococcus agalactiae 2603V/R, strain=2603V/R	Streptococcus agalactiae	Streptococcus	Streptococcaceae	Lactobacillales	Bacilli	Firmicutes	Bacteria	0	0	1	1	1	0	0	0	1
GCF_000012705.1	205921	745	WP_000939900.1	Streptococcus agalactiae A909, strain=A909	Streptococcus agalactiae	Streptococcus	Streptococcaceae	Lactobacillales	Bacilli	Firmicutes	Bacteria	0	0	1	1	1	0	0	0	1
GCF_000782855.1	1427374	745	WP_000939909.1	Streptococcus agalactiae CNCTC 10/84, strain=CNCTC 10/84	Streptococcus agalactiae	Streptococcus	Streptococcaceae	Lactobacillales	Bacilli	Firmicutes	Bacteria	0	0	1	1	1	0	0	0	1
GCF_000689235.1	342616	745	WP_000902956.1	Streptococcus agalactiae COH1, strain=COH1	Streptococcus agalactiae	Streptococcus	Streptococcaceae	Lactobacillales	Bacilli	Firmicutes	Bacteria	0	0	1	1	1	0	0	0	1
GCF_000299135.1	1203670	745	WP_000939900.1	Streptococcus agalactiae GD201008-001, strain=GD201008-001	Streptococcus agalactiae	Streptococcus	Streptococcaceae	Lactobacillales	Bacilli	Firmicutes	Bacteria	0	0	1	1	1	0	0	0	1
GCF_000427075.1	1309807	745	WP_016480647.1	Streptococcus agalactiae ILRI005, strain=ILRI005	Streptococcus agalactiae	Streptococcus	Streptococcaceae	Lactobacillales	Bacilli	Firmicutes	Bacteria	0	0	1	1	1	0	0	0	1
GCF_000196055.1	211110	745	WP_000939903.1	Streptococcus agalactiae NEM316, strain=NEM316	Streptococcus agalactiae	Streptococcus	Streptococcaceae	Lactobacillales	Bacilli	Firmicutes	Bacteria	0	0	1	1	1	0	0	0	1
GCF_000302475.1	1231389	N/A	N/A	Streptococcus agalactiae SA20-06, strain=SA20-06	Streptococcus agalactiae	Streptococcus	Streptococcaceae	Lactobacillales	Bacilli	Firmicutes	Bacteria	0	0	0	0	0	0	0	0	1
GCF_001592385.1	1311	745	WP_017647796.1	Streptococcus agalactiae, strain=CU_GBS_08	Streptococcus agalactiae	Streptococcus	Streptococcaceae	Lactobacillales	Bacilli	Firmicutes	Bacteria	0	0	1	1	1	0	0	0	1
GCF_001592425.1	1311	745	WP_017647796.1	Streptococcus agalactiae, strain=CU_GBS_98	Streptococcus agalactiae	Streptococcus	Streptococcaceae	Lactobacillales	Bacilli	Firmicutes	Bacteria	0	0	1	1	1	0	0	0	1
GCF_001683515.1	1311	745	WP_017647796.1	Streptococcus agalactiae, strain=FWL1402	Streptococcus agalactiae	Streptococcus	Streptococcaceae	Lactobacillales	Bacilli	Firmicutes	Bacteria	0	0	1	1	1	0	0	0	1
GCF_001448985.1	1311	745	WP_057499128.1	Streptococcus agalactiae, strain=GBS ST-1	Streptococcus agalactiae	Streptococcus	Streptococcaceae	Lactobacillales	Bacilli	Firmicutes	Bacteria	0	0	1	1	1	0	0	0	1
GCF_000831145.1	1311	745	WP_000939910.1	Streptococcus agalactiae, strain=GBS1-NY	Streptococcus agalactiae	Streptococcus	Streptococcaceae	Lactobacillales	Bacilli	Firmicutes	Bacteria	0	0	1	1	1	0	0	0	1
GCF_001266635.1	1311	745	WP_000939914.1	Streptococcus agalactiae, strain=GBS85147	Streptococcus agalactiae	Streptococcus	Streptococcaceae	Lactobacillales	Bacilli	Firmicutes	Bacteria	0	0	1	1	1	0	0	0	1
GCF_001190885.1	1311	745	WP_000939903.1	Streptococcus agalactiae, strain=H002	Streptococcus agalactiae	Streptococcus	Streptococcaceae	Lactobacillales	Bacilli	Firmicutes	Bacteria	0	0	1	1	1	0	0	0	1
GCF_001190805.1	1311	745	WP_000939900.1	Streptococcus agalactiae, strain=HN016	Streptococcus agalactiae	Streptococcus	Streptococcaceae	Lactobacillales	Bacilli	Firmicutes	Bacteria	0	0	1	1	1	0	0	0	1
GCF_000730215.1	1311	745	WP_000939903.1	Streptococcus agalactiae, strain=NGBS061	Streptococcus agalactiae	Streptococcus	Streptococcaceae	Lactobacillales	Bacilli	Firmicutes	Bacteria	0	0	1	1	1	0	0	0	1
GCF_001552035.1	1311	745	WP_000902956.1	Streptococcus agalactiae, strain=NGBS128	Streptococcus agalactiae	Streptococcus	Streptococcaceae	Lactobacillales	Bacilli	Firmicutes	Bacteria	0	0	1	1	1	0	0	0	1
GCF_001712835.1	1311	745	WP_000939903.1	Streptococcus agalactiae, strain=NGBS357	Streptococcus agalactiae	Streptococcus	Streptococcaceae	Lactobacillales	Bacilli	Firmicutes	Bacteria	0	0	1	1	1	0	0	0	1
[truncated: 3,632 more rows]
